# Supplementary material for: CD44 Modulates Cell Migration and Invasion in Ewing Sarcoma Cells
Source: Int J Mol Sci. 2023 Jul 21;24(14):11774. doi: 10.3390/ijms241411774 (PMC10381016; doi:10.3390/ijms241411774)
Supplement: Supplementary file 1 [file ijms-24-11774-s001.zip]

Archive with 2 entries (2 files):
- Supplementary_Figures_Fernandez-Tabanera.pdf
- TABLE_S1_Fernandez-Tabanera.xlsx
