# Supplementary material for: CD44 Modulates Cell Migration and Invasion in Ewing Sarcoma Cells
Source: Int J Mol Sci. 2023 Jul 21;24(14):11774. doi: 10.3390/ijms241411774 (PMC10381016; doi:10.3390/ijms241411774)
Supplement: Supplementary file 1 [file ijms-24-11774-s001.zip › TABLE_S1_Fernandez-Tabanera.xlsx]

## Sheet: RNAseq_all genes
GeneName	log2FoldChange	padj	total_metastasis	total_migration	total_invasion	total_met_mig_inv
A1BG	0.388695	0.430846	2	2	2	3
A1CF	0.0699793	0.936454	1	6	2	7
CD44	3.08258	8.25086e-08	3101	2252	1901	5230
A2ML1	-0.928606	0.0828844	0	0	0	0
A3GALT2	0.286323	NaN	0	0	0	0
A4GALT	-0.862926	0.0732108	1	0	0	1
A4GNT	0.258133	NaN	0	0	1	1
AAAS	-0.746488	0.0290438	1	114	3	118
AACS	0.666605	0.056247	2	2	3	6
AADAC	-0.12336	0.90958	0	2	0	2
AADACL2	0.252978	NaN	0	0	0	0
AADACL3	-0.285933	0.739738	0	0	0	0
AADACL4	0.513561	NaN	0	0	0	0
AADAT	0.743896	0.0472752	0	0	0	0
AAGAB	-0.280752	0.427716	0	0	0	0
AAK1	0.536419	0.068446	0	0	0	0
AAMDC	1.26552	3.25878e-05	0	0	0	0
AAMP	0.00249334	0.995917	2	8	2	10
AANAT	0.642384	NaN	0	2	0	2
AAR2	-0.35571	0.361134	0	0	0	0
AARD	1.15211	NaN	0	0	0	0
AARS	-0.229653	0.554124	1	4	0	5
AARS2	-0.683943	0.0284366	0	0	0	0
AARSD1	-0.267925	NaN	1	0	0	1
AASDH	-0.0210049	0.973102	0	0	0	0
AASDHPPT	-0.45456	0.142244	0	0	0	0
AASS	-0.801694	0.00803739	15	3	2	20
AATF	-0.833259	0.0226108	2	4	4	5
AATK	0.0145534	0.990463	1	2	1	2
ABAT	0.0578688	0.920494	7	4	2	10
ABCA1	2.49313	0.000138503	15	69	12	85
ABCA10	0.476681	0.401309	1	0	0	1
ABCA12	0.208374	0.754172	3	3	1	5
ABCA13	-1.858	4.89736e-10	4	1	2	5
ABCA2	-0.240894	0.660597	3	1	0	3
ABCA3	0.663635	0.124903	5	4	0	7
CXCL12	3.8683	1.91431e-32	1195	2899	702	3770
ABCA5	-0.866269	0.00194643	1	1	0	2
ABCA6	0.732748	0.120444	2	2	0	4
ABCA7	0.466204	0.509689	3	2	3	6
ABCA8	0.489827	0.258841	3	1	1	5
ABCA9	1.21911	0.000274789	2	3	1	4
ABCB1	0.180157	0.843416	135	69	64	214
ABCB10	-0.31862	0.351789	3	7	7	11
ABCB11	0.0959681	0.92417	3	0	1	4
ABCB4	-0.364907	0.684773	1	2	2	4
ABCB5	0.0960492	0.912843	24	13	8	34
ABCB6	-1.00018	0.00148869	2	1	2	4
ABCB7	-0.456736	0.129288	0	1	0	1
ABCB8	-0.165993	0.780763	1	1	0	3
ABCB9	1.10703	0.00541122	1	0	0	1
ABCC1	0.229395	0.609284	34	26	15	62
ABCC10	0.117979	0.827109	5	1	0	5
ABCC11	0.555136	0.517807	6	5	2	12
ABCC12	0.279041	0.754152	1	0	0	1
ABCC2	0.924269	0.0626164	15	1	5	21
ABCC3	0.989089	0.127946	7	6	8	17
ABCC4	0.0104528	NaN	11	16	7	28
ABCC5	0.396998	0.193411	12	4	4	16
ABCC6	0.210041	NaN	1	3	3	7
ABCC8	0.30247	NaN	4	3	1	8
ABCC9	-0.165942	0.821752	4	0	0	4
ABCD1	1.21871	0.00867444	2	3	1	6
ABCD2	-0.0538092	0.956351	0	0	0	0
ABCD3	-0.161506	0.673825	0	0	0	0
ABCD4	0.227803	0.545066	1	1	2	3
ABCE1	-0.73796	0.0238527	12	13	9	19
ABCF1	-0.60342	0.0926489	1	1	0	2
ABCF2	-0.38128	0.304929	2	1	3	5
ABCF3	0.0780041	0.894082	0	0	0	0
ABCG1	1.52781	0.00369504	4	18	4	25
ABCG2	1.48647	0.00601955	227	134	135	371
ABCG4	0.867333	NaN	1	0	0	1
ABCG5	0.440011	NaN	2	1	2	5
ABCG8	0.392043	NaN	1	1	1	3
ABHD1	0.109128	NaN	0	0	0	0
ABHD10	-0.40645	0.241072	0	0	0	0
ABHD11	-0.150552	0.794579	4	7	7	9
ABHD12	0.235434	0.589749	1	2	1	3
ABHD12B	-0.0898649	NaN	0	0	0	0
ABHD13	-0.616097	0.0326227	0	0	0	0
ABHD14A	0.0490185	0.960167	1	0	0	1
ABHD14B	0.607098	0.196035	1	0	0	1
ABHD15	-0.544541	0.240291	0	0	0	0
ABHD16A	0.263087	0.534613	0	1	0	1
ABHD16B	-0.0288996	NaN	0	0	0	0
ABHD17A	-0.00660464	0.991543	0	0	0	0
ABHD17B	-0.322395	0.357004	0	0	0	0
ABHD17C	0.132767	0.826872	0	0	0	0
ABHD2	0.256934	0.512001	2	5	2	6
ABHD3	-2.27753	1.04649e-15	0	0	0	0
ABHD4	1.11394	0.000893155	1	0	0	1
ABHD5	0.110884	0.836606	5	2	3	5
ABHD6	-1.49327	8.79516e-10	1	3	1	3
ABHD8	-0.670566	0.265933	0	0	0	0
ABI1	-0.268365	0.4753	18	34	23	49
ABI2	-0.277298	0.373245	4	11	2	12
ABI3	-1.22006	0.036635	3	5	4	9
MMP2	2.58282	3.92967e-26	1630	2160	2447	3470
ABL1	0.390894	0.241072	19	22	18	46
ABL2	1.05979	0.0119401	12	23	16	34
ABLIM1	0.242862	0.469363	0	2	1	3
ABLIM2	0.232733	0.732514	1	0	0	1
ABLIM3	0.585959	0.369189	0	0	0	0
ABO	1.16462	NaN	202	196	154	489
ABR	1.12138	0.00121268	31	30	22	67
ABRA	0.0414784	NaN	0	2	10	12
ABRACL	-0.488638	0.203853	0	0	0	0
ABT1	-0.389096	0.311825	0	0	0	0
ABTB1	2.53437	NaN	1	1	0	2
ABTB2	-0.0674739	0.906768	0	0	0	0
ACAA1	0.3129	0.535498	0	1	1	2
ACAA2	-0.295031	0.438948	0	1	0	1
ACACA	-0.00140341	0.997585	5	8	4	12
ACACB	-0.371811	0.465137	1	2	4	7
ACAD10	-0.545317	0.204994	0	0	0	0
ACAD11	0.972913	0.176293	0	0	0	0
ACAD8	-0.2	0.643765	0	0	0	0
ACAD9	-0.209315	0.603883	0	1	0	1
ACADL	-0.235935	0.822667	4	0	2	4
ACADM	-0.348559	0.300875	1	3	4	5
ACADS	-0.494122	NaN	2	0	0	2
ACADSB	-0.520981	0.0988302	1	1	1	1
ACADVL	-0.169281	0.624035	1	2	0	3
ACAN	0.738427	0.344262	5	21	5	28
ACAP1	0.618397	NaN	1	10	3	11
ACAP2	-0.00481213	0.992697	2	2	1	3
ACAP3	-0.0629799	0.915182	0	1	0	1
ACAT1	-0.549509	0.077983	9	11	7	22
ACAT2	-0.316272	0.406921	2	1	1	3
ACBD3	0.363169	0.293142	0	0	1	1
ACBD4	0.637837	NaN	0	0	0	0
ACBD5	-0.0457509	0.938446	0	0	0	0
ACBD6	-0.281967	0.401662	0	0	0	0
ACBD7	-0.107603	0.868967	0	0	0	0
ACCS	0.22662	0.746973	86	12	62	132
ACCSL	0.82867	NaN	0	0	0	0
ACD	-0.352571	0.430743	27	55	10	90
ACE	0.33429	NaN	115	238	74	397
ACE2	0.41499	0.614611	8	37	51	87
ACER1	-0.320558	NaN	0	1	0	1
ACER2	-0.0174731	0.988524	0	3	1	3
ACER3	-0.293801	0.407882	1	2	0	3
ACHE	0.834447	NaN	10617	4872	2941	17566
ACIN1	-0.454284	0.134277	2	0	0	2
ACKR1	0.431439	NaN	24	20	45	78
ACKR2	0.530338	NaN	6	19	1	22
ACKR3	0.00473269	NaN	125	163	75	255
ACKR4	-0.186142	NaN	16	15	9	26
ACLY	0.0142942	0.98097	16	12	12	28
ACMSD	-0.673833	NaN	0	1	0	1
ACO1	0.535081	0.0892901	2	2	0	4
ACO2	-0.400931	0.269426	2	3	2	5
ACOT1	-0.565312	0.241392	0	0	0	0
ACOT11	0.493442	0.51453	0	0	0	0
ACOT12	0.26319	NaN	1	0	0	1
ACOT13	-0.0353042	0.938223	0	1	0	1
ACOT2	-0.460655	0.268075	0	0	0	0
ACOT4	0.172573	NaN	0	0	0	0
ACOT6	0.707472	NaN	0	0	0	0
ACOT7	-0.0636908	NaN	2	1	1	3
ACOT8	0.27839	0.544567	1	0	0	1
ACOT9	0.41592	0.273807	0	0	0	0
ACOX1	0.166994	0.680808	3	4	3	7
ACOX2	-0.0828696	0.915485	2	1	0	2
ACOX3	-0.0793522	0.8902	2	1	0	2
ACOXL	1.07241	NaN	0	0	0	0
ACP1	-0.2834	0.386828	8	14	5	20
ACP2	0.370208	0.23913	0	2	3	5
ACP5	2.12698	3.80635e-05	26	25	15	53
ACP6	0.513284	0.20928	2	1	2	2
ACPP	1.24804	0.000715933	6	3	3	10
ACR	0.192304	NaN	115	46	26	178
ACRBP	-0.581152	NaN	0	4	4	6
ACRV1	-0.201056	NaN	0	1	0	1
ACSBG1	0.245386	NaN	1	0	0	1
ACSBG2	-0.477177	NaN	0	0	0	0
ACSF2	1.4956	2.00978e-05	0	0	0	0
ACSF3	-0.0196716	0.974537	0	0	0	0
ACSL1	1.05928	0.00826639	1	6	5	9
ACSL3	0.157258	0.665678	4	3	4	7
ACSL4	0.291031	0.521164	4	15	11	20
ACSL5	1.47309	0.0105598	5	5	3	8
ACSL6	0.171016	0.850002	1	3	1	4
ACSM1	0.625181	NaN	0	0	1	1
ACSM2A	0.104701	NaN	0	0	0	0
ACSM2B	0.766823	NaN	0	0	0	0
ACSM3	0.327544	NaN	2	3	2	4
ACSM4	-0.486269	NaN	1	0	1	1
ACSM5	0.0853376	NaN	0	0	0	0
ACSM6	0.302599	NaN	0	0	0	0
ACSS1	0.748797	0.246015	0	1	0	1
ACSS2	1.13616	0.00190606	8	7	7	11
ACSS3	0.264302	0.768089	0	0	1	1
ACTA1	1.37911	NaN	2	1	1	5
ACTA2	0.607113	0.0446588	113	237	108	352
ACTB	-0.182652	0.600653	35	26	20	71
HGF	2.81647	1.54431e-15	1129	1485	1147	2621
ACTC1	0.933914	0.169885	1	5	2	7
ACTG1	-0.116337	0.785244	8	11	4	16
ACTG2	1.3521	0.00679744	5	4	4	9
ACTL10	0.39753	NaN	0	0	0	0
ACTL6A	-0.691879	0.0161396	3	7	9	10
ACTL6B	0.65548	NaN	0	1	2	2
ACTL7A	0.473365	NaN	0	0	0	0
ACTL7B	-0.958609	NaN	0	0	0	0
ACTL8	0.623498	NaN	1	4	3	4
ACTN1	0.738802	0.0161396	11	18	9	29
ACTN2	-2.56858	2.80595e-16	2	0	0	2
ACTN3	1.60882	NaN	0	3	0	3
ACTN4	0.993188	0.00152165	53	36	47	87
ACTR10	0.52641	0.0999775	0	0	0	0
ACTR1A	0.0397804	0.935241	0	1	0	1
ACTR1B	0.326372	0.371474	0	0	0	0
ACTR2	-0.215059	NaN	5	20	11	27
ACTR3	-0.00186453	0.997077	11	20	11	32
ACTR3B	-0.444081	0.305664	1	1	1	2
ACTR3C	0.0810702	0.92584	1	0	0	1
ACTR5	-0.70436	0.05833	0	0	0	0
ACTR6	-0.4813	0.145011	0	0	0	0
ACTR8	0.22899	0.559885	0	0	0	0
ACTRT1	0.282048	NaN	0	0	0	0
ACTRT3	0.600109	0.231175	0	0	0	0
ACVR1	0.982109	0.00521369	4	21	11	26
ACVR1B	-0.252736	0.509459	8	16	13	28
ACVR1C	0.211814	0.763521	8	7	11	19
ACVR2A	-0.35667	0.264836	8	9	10	20
ACVR2B	-0.960448	0.00130505	1	3	2	5
ACVRL1	0.796303	0.187441	11	42	4	55
ACY1	0.453824	NaN	2	2	1	4
ACY3	0.29431	NaN	0	0	0	0
ACYP1	-0.793132	0.0121393	0	0	0	0
ACYP2	0.705382	0.118437	0	2	1	2
ADA	0.416459	0.373544	54	74	27	141
ADAD1	-0.190719	NaN	0	0	0	0
ADAD2	0.155003	NaN	0	0	0	0
ADAL	-0.405971	0.205738	0	1	0	1
ADAM10	0.579162	0.0447925	90	158	87	225
ADAM11	1.40463	NaN	0	3	0	3
COL1A2	4.56643	4.47974e-50	521	1131	522	1790
ADAM15	1.04735	0.0112531	26	41	17	56
ADAM17	0.327876	0.406876	90	171	126	273
ADAM18	-0.455901	NaN	0	0	0	0
VEGFC	2.51236	0.00241612	1053	306	409	1269
ADAM2	-0.251955	NaN	0	15	0	15
ADAM20	0.638011	0.448458	1	0	0	1
ADAM21	-0.00489886	NaN	2	3	1	4
ADAM22	-0.176073	0.645439	2	7	2	7
ADAM23	1.13261	0.000323461	15	6	5	19
ADAM28	0.351904	0.610794	18	14	5	27
ADAM29	0.210317	0.841648	6	5	4	8
ADAM30	0.0280997	0.982974	0	1	0	1
ADAM32	0.788998	0.0752043	0	1	0	1
ADAM33	1.396	NaN	3	15	2	17
ADAM7	-0.343971	0.709528	2	1	1	2
ADAM8	0.855124	NaN	28	31	24	54
ADAM9	0.552316	0.0799448	72	69	79	120
ADAMDEC1	0.00638078	0.995825	2	6	2	8
ADAMTS1	-0.566998	0.0618572	46	39	31	87
ADAMTS10	-0.145022	0.84604	1	1	0	2
ADAMTS12	1.24728	0.00303283	6	6	9	16
ADAMTS13	1.16175	NaN	12	8	1	20
ADAMTS14	0.784072	NaN	4	3	3	8
ADAMTS15	2.17231	2.00227e-05	3	2	2	4
KDR	4.07744	1.1916e-34	345	598	194	923
ADAMTS17	0.431282	NaN	0	1	0	1
ADAMTS18	0.302212	0.733362	7	3	3	9
ADAMTS19	-0.344641	0.659547	1	1	1	1
PI3	3.87773	1.80758e-09	208	548	251	788
ADAMTS20	-0.135719	0.867139	3	4	2	8
ADAMTS3	1.70535	4.90878e-05	4	3	1	7
ADAMTS4	0.325625	0.414773	6	13	10	26
ADAMTS5	0.203921	0.78986	12	17	14	28
ADAMTS6	-0.0172932	0.979729	4	4	5	7
ADAMTS7	0.932345	0.100114	2	13	3	14
ADAMTS8	0.172226	NaN	8	6	8	13
THBS1	4.83456	3.1535e-60	285	411	192	717
ADAMTSL1	0.567698	NaN	0	1	0	1
ADAMTSL2	0.714882	NaN	0	1	1	2
ADAMTSL3	0.791162	0.0265791	1	0	0	1
ADAMTSL4	0.970536	NaN	1	2	0	3
ADAMTSL5	0.0130073	NaN	0	0	0	0
ADAP1	-0.0433842	0.955286	2	1	5	6
ADAP2	-0.169304	NaN	0	1	0	1
ADAR	-0.164074	0.639088	12	14	11	32
ADARB1	0.393684	0.237664	3	11	6	16
ADARB2	0.369749	0.665681	0	1	1	1
ADAT1	-0.444428	0.237179	0	0	0	0
ADAT2	-1.33094	3.25315e-06	0	0	0	0
ADAT3	-0.438422	NaN	0	0	0	0
ADCK1	-0.546829	0.216018	0	0	0	0
ADCK2	0.055931	0.94035	1	0	0	1
ADCK5	0.0449643	0.966626	0	1	1	1
ADCY1	0.674451	0.221211	4	1	4	6
ADCY10	0.166693	0.832065	0	1	0	1
ADCY2	0.697585	0.302502	5	1	1	6
ADCY3	-0.146461	0.750359	2	4	3	5
ADCY4	0.941975	NaN	0	0	0	0
ADCY5	1.79071	0.00637426	0	3	2	4
ADCY6	1.06132	0.00022863	1	1	1	2
ADCY7	0.0939842	0.885116	1	2	0	2
ADCY8	1.48431	0.0129565	0	0	0	0
ADCY9	0.219005	0.602291	3	3	3	7
ADCYAP1	-0.132849	0.900831	2	29	1	32
ADCYAP1R1	0.501124	0.46884	1	1	0	2
ADD1	0.343956	0.261657	3	4	3	5
ADD2	-0.324959	0.455596	3	4	2	5
ADD3	0.816392	0.000610952	4	6	4	9
ADGB	-0.263227	0.747427	0	0	0	0
ADGRA1	-1.75806	0.0112537	0	0	0	0
ADGRA2	0.097244	0.863251	0	5	3	7
ADGRA3	-0.0248092	0.959093	1	1	0	2
ADGRB1	-1.37132	0.0340843	5	5	5	10
ADGRB2	1.41875	0.000132118	0	0	0	0
ADGRB3	-1.09956	0.0196309	0	1	0	1
ADGRD1	1.92538	0.000178443	0	1	1	2
ADGRE1	0.29296	NaN	0	3	0	3
ADGRE2	0.686025	0.190912	1	8	4	10
ADGRE3	-0.0418966	NaN	0	0	1	1
ADGRE5	0.0348528	0.956351	20	28	29	45
ADGRF1	0.0658091	0.943356	2	5	4	6
ADGRF2	0.69008	0.306558	0	0	0	0
ADGRF3	-0.190009	0.834273	0	0	0	0
ADGRF4	1.99184	0.00103358	0	0	0	0
ADGRF5	0.795494	0.0776884	2	1	3	3
APOE	3.0673	2.39596e-30	42	569	71	654
ADGRG2	-2.41692	1.84787e-25	1	2	1	3
ADGRG3	0.891821	NaN	0	1	1	2
ADGRG4	0.411399	0.506912	0	0	0	0
ADGRG5	0.370803	NaN	0	0	0	0
LIF	3.87641	3.09797e-07	65	541	103	654
ADGRG7	-1.95339	2.87102e-06	0	0	0	0
ADGRL1	-0.898466	0.0122782	0	1	1	2
ADGRL2	1.6623	4.31425e-12	0	0	0	0
ADGRL3	0.0208267	0.986042	1	2	0	3
ADGRL4	-0.0443006	0.9709	0	0	0	0
ADGRV1	-0.228489	0.697419	0	1	0	1
ADH1A	-0.541519	NaN	1	1	1	3
ADH1B	-0.446349	0.647708	6	5	3	11
ADH1C	0.32918	NaN	1	2	1	3
ADH4	-0.115588	NaN	1	0	0	1
ADH5	-0.328084	0.302624	1	4	0	5
ADH6	-0.164536	0.868033	0	0	0	0
ADH7	0.17572	0.863677	0	0	0	0
ADHFE1	0.0891212	NaN	0	0	0	0
ADI1	-0.0800381	0.874781	1	3	2	4
ADIG	0.113419	NaN	0	1	1	2
ADIPOQ	0.43449	0.625265	24	34	23	61
ADIPOR1	-0.212769	0.596137	23	34	23	58
ADIPOR2	-0.225152	0.501064	18	24	19	44
ADK	0.483638	0.22923	7	11	7	20
LOX	5.80301	3.1074e-59	336	293	203	616
ADM2	0.185849	0.811424	5	7	10	17
ADM5	-0.581668	NaN	0	0	0	0
ADNP	-0.363826	0.318595	0	3	3	4
ADNP2	-0.632368	0.0325557	0	0	0	0
ADO	-0.0115188	0.981925	87	30	12	120
SPP1	4.10077	6.26927e-08	288	302	161	595
ADORA2A	0.0215183	NaN	5	9	3	13
ADORA2B	1.14531	0.0065741	6	5	4	11
ADORA3	1.13356	NaN	3	1	1	4
ADPGK	0.394423	0.251522	2	7	3	8
ADPRH	0.557458	0.33024	0	0	0	0
ADPRHL1	-0.349225	0.697419	1	0	0	1
ADPRHL2	-0.406872	0.252931	0	0	0	0
ADPRM	-0.0397224	0.944588	0	0	0	0
ADRA1A	0.202671	0.811524	2	1	1	3
ADRA1B	1.22901	NaN	2	3	2	5
ADRA1D	-1.15809	0.00259733	1	4	1	5
ADRA2A	0.322165	NaN	12	38	4	49
ADRA2B	1.93287	0.00323599	2	3	0	4
ADRA2C	-1.05907	0.0457663	3	2	1	4
ADRB1	-1.92551	2.65875e-12	14	27	7	39
ADM	4.28548	1.16816e-41	362	157	182	585
ADRB3	-2.43599	1.70403e-08	5	3	0	8
ADRM1	-0.478746	0.22177	10	9	7	17
ADSL	-0.400641	0.212205	1	1	1	3
ADSS	0.070007	0.913288	0	1	1	2
ADSSL1	1.78981	NaN	0	0	0	0
NGF	2.72567	7.94675e-06	101	336	134	495
AEBP1	0.0571389	0.940004	6	4	4	8
AEBP2	-0.588836	0.0322213	3	4	0	6
AEN	-0.966225	0.00930959	0	0	0	0
AES	-0.2004	0.591067	388	78	35	490
AFAP1	0.968713	0.00170423	45	41	55	76
AFAP1L1	1.47047	0.0133231	4	2	5	6
AFAP1L2	2.84416	NaN	7	10	8	14
AFF1	0.604344	0.150819	1	6	2	6
AFF2	0.424917	0.416372	0	0	0	0
AFF3	0.493762	0.491985	1	1	1	3
AFF4	-0.0405804	0.930635	0	3	3	4
AFG3L2	-0.390241	0.245048	0	0	0	0
AFM	-1.15208	0.042016	128	276	79	409
AFMID	-0.0152757	0.981398	0	0	0	0
AFP	1.4253	NaN	1417	170	984	2172
AFTPH	-0.195927	0.600045	0	0	0	0
AGA	-0.0133684	0.981113	168	67	88	301
AGAP1	-0.176211	0.670325	2	4	3	5
AGAP2	-0.0380002	0.966637	11	26	25	35
AGAP3	-0.310032	0.419522	1	0	0	1
AGAP4	-0.535417	0.374338	0	0	0	0
AGAP5	-0.263506	0.735395	0	0	0	0
AGAP6	-0.348379	0.440244	0	0	0	0
AGAP9	0.117661	NaN	0	0	0	0
AGBL1	-0.507553	NaN	0	0	0	0
AGBL2	0.227624	0.759624	2	0	0	2
AGBL3	-0.176332	0.817173	0	0	0	0
AGBL4	-0.847588	0.187185	1	0	0	1
AGBL5	-0.6032	0.0519684	0	0	0	0
AGER	-0.693378	0.319985	35	81	20	118
AGFG1	-0.663512	0.0125901	8	4	7	16
AGFG2	-0.130361	0.823434	0	0	0	0
AGGF1	-0.119173	0.763639	5	12	5	17
AGK	-0.458759	0.202978	8	6	8	15
AGL	-0.30747	0.359009	3	10	3	16
AGMAT	0.298809	NaN	0	3	1	3
AGMO	0.567108	0.516138	0	0	0	0
AGPAT1	0.147639	0.74254	0	0	0	0
AGPAT2	-0.522487	0.180332	2	1	2	3
AGPAT3	-0.476788	0.148633	1	2	0	2
AGPAT4	0.546202	0.05833	1	2	0	2
AGPAT5	-0.5475	0.0568819	0	0	0	0
AGPS	-0.225742	0.555108	3	7	5	13
AGR2	1.02569	NaN	96	40	39	128
AGR3	-0.685248	NaN	7	2	2	8
AGRN	0.118679	0.820658	6	5	2	11
AGRP	0.400059	NaN	2	6	0	8
AGT	1.13908	NaN	18	23	8	42
AGTPBP1	-0.159414	0.665843	0	0	0	0
AGTR1	0.923236	0.247425	15	15	17	32
AGTR2	0.0241405	NaN	7	51	13	63
AGTRAP	0.0190912	0.979729	1	0	2	2
AGXT	0.172173	NaN	2	1	0	3
AGXT2	0.415936	NaN	0	1	0	1
AHCTF1	-0.595449	0.0461294	0	1	0	1
AHCY	-0.488031	0.103125	2	3	1	4
AHCYL1	0.10546	0.804991	0	0	0	0
AHCYL2	-0.321353	0.305757	0	0	0	0
AHDC1	0.244025	0.687467	1	1	0	2
AHI1	0.130143	0.754152	0	1	1	2
AHNAK	0.825116	0.00286532	22	25	20	40
L1CAM	3.14047	3.03106e-21	154	336	113	486
AHR	1.37789	0.0416464	170	260	103	445
AHRR	1.96286	9.63368e-07	5	2	4	9
AHSA1	-0.334796	0.382735	3	5	5	7
AHSG	-0.811162	NaN	4	12	4	15
AHSP	-0.589361	NaN	0	4	0	4
AICDA	0.191446	NaN	10	11	8	21
AIDA	0.0309454	0.95611	69	26	47	120
AIF1	-0.432614	NaN	8	90	25	108
AIF1L	0.381148	0.391724	0	2	2	2
AIFM1	-0.374997	0.24981	5	7	5	16
AIFM2	-0.182061	0.771042	1	1	2	2
AIFM3	0.635052	NaN	2	0	0	2
AIG1	1.1469	0.00181453	1	0	1	2
AIM2	0.403716	NaN	17	13	24	41
AIMP1	-0.451526	0.196695	1	5	2	7
AIMP2	-0.721679	0.0279859	1	3	2	5
AIP	-0.0115216	0.985505	19	18	45	79
AIPL1	0.539773	NaN	0	1	0	1
AIRE	0.902518	NaN	3	16	3	21
AJAP1	-0.269961	NaN	1	10	14	18
AJUBA	0.669538	0.0161002	10	18	7	26
AK1	0.422624	0.301076	0	6	1	6
AK2	-0.29002	0.456372	3	4	1	6
AK3	-0.377059	0.193746	1	3	0	4
AK4	0.877783	0.0553122	4	0	5	5
FST	2.92966	0.000161761	24	363	57	429
AK6	-0.757214	0.0217768	0	0	0	0
AK7	-2.97814	1.32257e-14	0	0	0	0
AK8	0.532489	NaN	0	0	0	0
AK9	0.0695047	0.909882	0	0	0	0
AKAP1	-1.028	0.000191071	3	5	0	7
AKAP10	-0.135337	0.7403	2	1	3	4
AKAP11	-0.0240806	0.959277	0	1	0	1
AKAP12	1.29895	0.0476379	38	23	17	54
AKAP13	0.191482	0.602489	7	7	5	13
AKAP14	-0.509221	NaN	0	0	0	0
AKAP17A	-0.163226	0.733362	0	0	0	0
AKAP2	0.632339	0.404454	3	1	4	5
AKAP3	0.28609	0.718366	0	2	0	2
AKAP4	-0.0126195	0.991034	4	6	6	10
AKAP5	-0.591133	0.0687781	1	0	0	1
AKAP6	0.826237	0.0224653	0	0	0	0
AKAP7	-2.26202	1.37409e-16	0	1	0	1
AKAP8	-0.371171	0.397926	7	0	2	9
AKAP8L	-0.600948	0.0550135	0	0	0	0
AKAP9	-0.259261	0.387285	9	16	8	21
AKIP1	0.233574	0.59435	9	5	7	10
AKIRIN1	-0.345073	0.368573	0	1	0	1
AKIRIN2	-0.0665202	0.904119	3	3	2	4
AKNA	-0.136464	0.854901	1	0	0	1
AKNAD1	0.245109	0.769701	0	0	0	0
AKR1A1	0.166787	0.66085	1	0	0	1
AKR1B1	0.835461	0.0548486	6	4	4	12
AKR1B10	-0.0856162	0.939453	22	10	12	30
AKR1B15	0.529522	NaN	0	0	0	0
AKR1C1	0.9133	0.0234083	11	10	5	17
AKR1C2	-0.293159	0.6658	13	5	6	15
AKR1C3	-0.0960544	0.851884	17	8	7	26
AKR1C4	0.685265	NaN	1	1	0	2
AKR1D1	0.453037	NaN	0	1	0	1
AKR1E2	-0.263538	0.596011	0	0	0	0
AKR7A2	0.300887	0.48193	1	0	1	1
AKR7A3	0.0340589	NaN	0	1	1	1
AKR7L	0.139033	0.894984	0	0	0	0
AKT1	0.0169924	0.974491	481	666	458	1149
AKT1S1	0.262715	0.63493	7	11	5	14
AKT2	0.00752007	0.98978	159	180	156	313
AKT3	0.415669	0.1622	78	87	77	153
AKTIP	0.192421	0.65508	0	4	1	4
ALAD	0.412428	0.301962	0	2	1	3
ALAS1	-0.473984	0.176293	1	1	2	2
ALAS2	0.655148	NaN	0	1	0	1
ALB	0.56327	NaN	111	42	65	177
ALCAM	1.67243	5.72584e-08	109	114	67	200
ALDH16A1	0.152838	0.808557	0	0	0	0
ALDH18A1	0.185418	0.634087	1	2	2	4
ALDH1A1	0.485343	0.454002	250	86	114	343
ALDH1A2	0.899139	0.150489	6	7	2	12
ALDH1A3	2.32355	4.22925e-07	30	16	11	43
ALDH1B1	-0.61998	0.101595	2	1	1	2
ALDH1L1	-0.633138	NaN	2	3	4	6
ALDH1L2	0.949847	0.0331127	2	0	0	2
ALDH2	0.167904	0.743883	11	26	8	34
ALDH3A1	0.488737	NaN	11	9	7	20
ALDH3A2	0.131445	0.785823	1	1	0	2
ALDH3B1	0.40275	NaN	1	0	1	1
ALDH3B2	0.491309	NaN	1	2	2	2
ALDH4A1	-0.191997	0.74212	1	0	0	1
ALDH5A1	0.131796	0.798749	2	3	3	4
ALDH6A1	0.305066	0.450218	4	2	2	6
ALDH7A1	0.140618	0.733048	4	4	4	8
ALDH8A1	0.161008	0.85142	0	0	2	2
ALDH9A1	-0.413041	0.178732	0	0	0	0
ALDOA	-0.237931	0.593657	22	10	21	34
ALDOB	-0.241284	NaN	7	4	5	10
ALDOC	1.62117	0.00023601	4	3	2	6
ALG1	-0.275028	0.584161	0	0	0	0
ALG10	-0.844323	0.0123005	0	0	0	0
ALG10B	-0.606878	0.0337306	0	0	0	0
ALG11	-0.232244	0.603751	0	1	0	1
ALG12	-0.123052	0.812604	0	0	0	0
ALG13	-0.0949093	0.831218	0	1	1	2
ALG14	-0.306206	0.459237	0	0	0	0
ALG1L	-0.0672912	NaN	0	0	0	0
ALG1L2	0.502144	NaN	0	0	0	0
ALG2	0.319184	0.402789	0	1	0	1
ALG3	-0.483814	0.258946	2	2	2	3
ALG5	-0.586583	0.0718653	0	1	0	1
ALG6	-1.26171	2.51109e-05	0	0	0	0
ALG8	-1.0178	0.000890588	1	0	0	1
ALG9	-0.366467	0.277099	1	0	0	1
ALK	-1.45686	0.000471885	714	160	167	935
ALKBH1	-0.254272	0.528943	2	1	1	4
ALKBH2	-0.495092	0.145152	0	0	0	0
ALKBH3	-0.379515	0.257998	2	2	4	6
ALKBH4	-0.736287	0.0533182	2	1	1	3
ALKBH5	-0.20424	0.58284	19	17	20	37
ALKBH6	-0.557732	0.276359	0	0	0	0
ALKBH7	0.728736	0.0575629	1	0	0	1
ALKBH8	-0.512245	0.178349	0	0	1	1
ALLC	-0.151482	NaN	1	0	1	2
ALMS1	-0.643285	0.00855709	0	3	0	3
ALOX12	-0.17602	NaN	2	6	2	8
ALOX12B	-0.466015	NaN	0	1	0	1
ALOX15	0.787576	NaN	31	57	14	87
ALOX15B	0.0699883	NaN	3	6	1	8
ALOX5	0.490359	NaN	30	82	24	123
ALOX5AP	0.867523	NaN	7	5	1	13
ALOXE3	0.476705	NaN	0	0	0	0
ALPI	0.705789	NaN	2	3	3	6
ALPK1	-0.0691081	0.895771	1	2	3	4
ALPK2	3.02893	NaN	1	2	0	3
ALPK3	0.61692	0.325501	1	0	0	1
ALPL	-1.14528	0.00332767	8	9	3	17
ALPP	0.999431	NaN	13	6	3	20
ALS2	0.236501	0.462122	0	1	1	2
ALS2CL	0.749678	NaN	0	0	0	0
ALS2CR12	0.770305	0.096038	0	0	0	0
ALX1	-1.15115	0.00160765	2	9	7	12
ALX3	-0.154434	NaN	0	1	0	1
ALX4	-1.87607	9.02386e-09	7	12	6	18
ALYREF	-0.638894	0.0571978	2	2	0	3
AMACR	0.353021	0.501682	60	6	19	76
AMBN	0.88736	0.0847958	1	5	3	8
AMBP	0.208371	NaN	4	2	1	4
AMBRA1	0.108652	0.789403	6	2	5	9
AMD1	-0.11626	0.791777	1	2	1	2
AMDHD1	0.0843507	0.943076	0	0	0	0
AMDHD2	-0.101505	0.893852	0	0	0	0
AMELX	0.0359512	NaN	1	4	2	5
AMER1	-0.096604	0.867426	5	3	4	8
AMER2	-3.60567	9.33338e-30	0	2	0	2
AMER3	0.482623	0.593797	0	0	0	0
AMFR	0.429531	0.212248	69	23	35	80
AMH	-0.167818	NaN	12	31	4	46
AMHR2	0.212707	NaN	1	1	2	4
AMIGO1	0.414106	0.64287	0	0	0	0
AMIGO2	1.96565	5.23491e-07	4	1	2	6
AMIGO3	0.42971	0.623329	0	0	0	0
AMMECR1	0.135955	0.751906	0	0	0	0
AMMECR1L	-0.0464309	0.932433	0	0	0	0
AMN	-0.49615	NaN	5	6	4	14
AMN1	-1.41396	3.86951e-07	0	0	0	0
AMOT	1.12859	0.013294	10	49	22	56
AMOTL1	0.653555	0.0344365	4	14	3	14
AMOTL2	0.842915	0.0124833	1	8	2	9
AMPD1	-0.539409	NaN	2	0	0	2
AMPD2	0.104821	0.82423	0	0	0	0
AMPD3	1.6186	NaN	0	1	2	2
AMPH	0.741143	0.258324	0	6	3	8
AMT	0.578103	NaN	19	29	15	55
AMTN	0.43285	NaN	0	0	2	2
AMY2A	0.634269	NaN	0	0	1	1
AMY2B	-0.0332134	0.974927	0	0	1	1
AMZ1	1.19559	0.0975278	0	0	0	0
AMZ2	-0.157721	0.690046	0	0	0	0
ANAPC1	-0.852642	0.00244933	0	1	0	1
ANAPC10	-0.242159	0.532347	0	1	0	1
ANAPC11	-0.171666	0.738326	1	1	2	2
ANAPC13	-0.0880239	0.851366	0	0	1	1
ANAPC15	-0.394665	0.351231	0	0	0	0
ANAPC16	-0.218826	0.557589	0	0	0	0
ANAPC2	0.285529	0.59435	0	1	1	1
ANAPC4	-0.490609	0.1501	0	0	0	0
ANAPC5	-0.286438	0.478901	0	0	0	0
ANAPC7	-0.781942	0.00869806	0	0	0	0
ANG	1.06447	0.0835494	570	895	362	1547
ANGEL1	-0.0324157	0.958335	0	0	0	0
ANGEL2	-0.579282	0.035318	0	0	0	0
ANGPT1	1.85364	3.94582e-10	52	79	20	136
ANGPT2	1.05862	0.00677473	51	37	23	92
ANGPT4	0.403809	NaN	3	0	1	4
ANGPTL1	0.659642	0.123463	14	12	11	20
ANGPTL2	0.911293	0.0216174	30	20	19	42
ANGPTL3	-0.43532	0.62102	6	6	1	13
ANGPTL4	0.474299	0.690986	88	57	48	133
ANGPTL5	0.0280493	0.981067	1	0	0	1
ANGPTL6	-0.359089	NaN	3	3	0	6
ANGPTL7	1.14638	0.179494	2	1	1	3
ANHX	-0.136201	NaN	0	0	0	0
ANK1	0.212177	0.74212	2	5	3	8
ANK2	0.820688	0.00587182	3	7	4	7
ANK3	0.839461	0.00481885	4	3	2	8
ANKAR	0.0786495	0.906768	0	0	0	0
ANKDD1A	0.64598	0.345417	0	0	3	3
ANKDD1B	-0.204291	0.850225	0	0	0	0
ANKEF1	0.0409501	0.956351	0	0	0	0
ANKFN1	0.12359	NaN	0	0	0	0
ANKFY1	-0.233686	0.512001	0	2	1	2
ANKH	1.77308	3.23518e-08	0	0	1	1
ANKHD1	-0.674494	0.106389	2	4	3	5
ANKIB1	0.24235	0.481323	0	0	1	1
ANKK1	-0.783857	NaN	0	1	0	1
ANKLE1	-2.19966	2.88302e-06	0	0	0	0
ANKLE2	-0.311888	0.415893	0	1	0	1
ANKMY1	0.0279568	0.977355	1	0	0	1
ANKMY2	-0.991923	0.00010014	0	0	0	0
ANKRA2	0.391986	0.218311	0	0	0	0
AXL	3.45288	3.34406e-18	219	252	200	427
ANKRD10	0.333757	0.415479	0	0	0	0
ANKRD11	-0.327354	0.379702	3	2	1	5
ANKRD12	0.58485	0.0240735	1	1	1	2
ANKRD13A	0.667691	0.0400401	0	1	0	1
ANKRD13B	-1.20138	0.000104532	0	0	0	0
ANKRD13C	0.0895067	0.825704	0	0	0	0
ANKRD13D	0.124871	0.798724	0	0	0	0
ANKRD16	-0.392215	0.314399	0	0	0	0
ANKRD17	-0.314309	0.315164	0	1	0	1
ANKRD18A	-0.0605298	0.951565	0	0	0	0
ANKRD18B	-0.125206	0.894139	0	0	0	0
ANKRD2	-0.0971222	NaN	0	0	0	0
ANKRD20A4	0.0417594	NaN	0	0	0	0
ANKRD22	0.555405	0.39817	2	0	1	2
ANKRD23	-0.643829	0.177473	0	0	0	0
ANKRD24	-3.45434	1.57118e-32	0	0	0	0
ANKRD26	-0.55265	0.0422341	2	1	0	3
ANKRD27	0.060084	0.907106	0	0	0	0
ANKRD28	0.635868	0.0598269	0	4	0	4
ANKRD29	-0.967727	0.0707529	0	0	0	0
ANKRD30A	0.0840586	0.93148	2	0	0	2
ANKRD30B	-0.419705	0.590577	0	0	0	0
ANKRD30BL	0.0483608	NaN	0	0	0	0
ANKRD31	-0.0776611	0.925785	0	0	0	0
ANKRD33	0.316483	NaN	0	1	1	1
ANKRD33B	-0.365947	0.418633	0	0	0	0
ANKRD34A	0.14517	0.88465	0	0	0	0
ANKRD34B	0.468236	0.562839	0	0	0	0
ANKRD34C	0.284534	0.733362	0	0	0	0
ANKRD35	0.687019	NaN	0	0	0	0
ANKRD36	0.189785	0.581262	1	1	0	2
ANKRD36B	0.715948	NaN	0	0	0	0
ANKRD36C	0.357655	0.201715	1	0	0	1
ANKRD37	0.779577	0.275846	0	0	1	1
ANKRD39	-0.800754	0.0731342	0	0	0	0
ANKRD40	-0.226975	0.535548	1	0	1	1
ANKRD42	0.147085	0.765712	0	0	0	0
ANKRD44	-0.204882	0.591951	0	0	0	0
ANKRD45	0.0165325	0.988559	0	0	0	0
ANKRD46	-0.836584	0.00351227	0	1	0	1
ANKRD49	-0.302745	0.381011	2	0	2	2
ANKRD50	0.654098	0.0123095	0	0	0	0
ANKRD52	-0.0401805	0.942664	1	0	0	1
ANKRD53	0.454574	NaN	0	0	0	0
ANKRD54	-0.234656	0.62523	0	0	0	0
ANKRD55	-0.248089	NaN	0	1	0	1
ANKRD6	-0.160812	0.726025	4	4	5	10
ANKRD60	-0.216591	NaN	0	0	0	0
ANKRD61	-0.795669	NaN	0	0	0	0
ANKRD62	-0.158339	0.86272	0	0	0	0
ANKRD63	-0.217823	NaN	0	0	0	0
ANKRD65	1.24908	NaN	0	0	0	0
ANKRD66	0.415772	NaN	0	0	0	0
ANKRD7	-0.696252	0.238237	0	0	0	0
ANKRD9	-0.90736	0.0408582	1	0	0	1
ANKS1A	0.15498	0.710238	0	1	0	1
ANKS1B	0.422512	0.462725	2	3	2	5
ANKS3	-0.0753689	0.901096	0	1	0	1
ANKS4B	0.279118	0.73361	0	0	0	0
ANKS6	-0.316986	0.435202	0	0	0	0
ANKUB1	-0.167104	NaN	0	0	0	0
ANKZF1	0.150527	0.691424	0	0	0	0
ANLN	-0.720594	0.0439556	11	16	15	25
ANO1	2.06749	0.000982724	34	44	31	70
ANO10	1.0395	0.00105109	0	2	0	2
ANO2	-0.228838	0.813013	1	2	2	2
ANO3	1.89561	2.4082e-07	0	0	0	0
ANO4	0.291622	0.434615	1	1	0	1
ANO5	-1.3665	1.30999e-05	2	3	2	6
ANO6	0.237442	0.540809	5	8	2	12
ANO7	-0.154459	NaN	2	0	0	2
ANO8	0.0478076	0.952648	0	0	0	0
ANO9	0.370437	NaN	2	1	2	3
ANOS1	1.69991	2.26549e-06	6	44	4	48
ANP32A	-0.706502	0.0140205	3	2	1	4
ANP32B	-0.51437	0.117602	0	2	0	2
ANP32D	0.291268	NaN	0	0	0	0
ANP32E	-1.07902	0.000278219	2	3	2	4
ANPEP	0.88663	0.184847	93	72	101	198
ANTXR1	-0.0596939	0.903995	22	12	6	30
CDH2	2.56224	1.08721e-29	231	245	226	418
ANTXRL	0.400849	NaN	0	0	0	0
ANXA1	0.148836	0.696247	62	74	50	132
ANXA10	0.457513	NaN	9	5	14	20
ANXA11	-0.0531344	0.932689	8	4	5	9
ANXA13	0.456237	NaN	3	1	2	4
ANXA2	0.856524	0.00246085	225	178	191	391
ANXA2R	-0.136386	NaN	1	2	1	2
ANXA3	1.63978	NaN	19	16	17	30
ANXA4	1.67412	1.24696e-05	4	8	8	13
ANXA5	0.161079	0.698449	14	10	8	22
ANXA6	0.464903	0.0796883	10	10	5	18
ANXA7	-0.340785	0.379004	20	10	12	22
ANXA8	0.345806	NaN	7	3	3	11
ANXA9	0.38482	NaN	2	0	1	2
AOAH	0.837637	NaN	1	0	1	2
AOC1	0.511743	NaN	0	1	1	1
AOC2	0.40312	NaN	0	0	0	0
AOC3	-0.0581035	NaN	8	30	4	38
AOX1	1.06091	0.0221319	2	5	3	9
AP1AR	-0.435489	0.220251	0	0	0	0
AP1B1	0.0804318	0.859542	0	0	0	0
AP1G1	-0.340892	0.294573	0	1	1	2
AP1G2	0.282252	0.60202	0	0	0	0
AP1M1	0.159602	0.734911	1	0	0	1
AP1M2	0.356108	NaN	1	0	1	1
AP1S1	0.211373	0.696089	0	0	0	0
AP1S2	0.78849	0.0303446	1	3	2	3
AP1S3	-2.02156	1.72833e-11	1	3	3	3
AP2A1	0.489561	0.130441	0	2	0	2
AP2A2	-0.118528	0.791907	0	1	0	1
AP2B1	-0.0239959	0.959093	0	3	2	3
AP2M1	0.383334	0.270757	1	0	1	1
AP2S1	-0.0328764	0.955848	0	0	0	0
AP3B1	0.218764	0.53278	0	2	0	2
AP3B2	-0.236596	0.808557	0	0	0	0
AP3D1	-0.0031133	0.995852	0	0	1	1
AP3M1	-0.470922	0.137655	0	0	0	0
AP3M2	-0.527261	0.125097	0	0	0	0
AP3S1	0.222336	0.554327	0	0	0	0
AP3S2	0.195641	0.775225	0	0	0	0
AP4B1	-0.638367	0.106882	0	0	0	0
AP4E1	-0.44023	0.15234	0	0	0	0
AP4M1	0.165479	0.740899	0	0	0	0
AP4S1	-0.121955	0.793964	0	0	0	0
AP5B1	-0.257742	0.530461	0	1	0	1
AP5M1	-0.423183	0.150104	0	0	0	0
AP5S1	0.148411	0.795389	0	0	0	0
AP5Z1	0.557039	0.188392	0	0	0	0
APAF1	0.128171	0.736148	22	27	22	51
APBA1	1.23859	0.00596353	1	2	1	3
APBA2	0.192879	0.650983	2	1	1	3
APBA3	-0.0552895	0.93934	2	1	2	5
APBB1	-0.21857	0.592694	0	7	1	7
APBB1IP	0.07766	NaN	2	9	3	10
APBB2	1.4772	4.75879e-05	1	3	0	4
APBB3	0.604616	0.154734	0	1	0	1
APC	-0.202153	0.563519	727	712	398	1549
APC2	1.12291	0.0668455	7	14	7	20
APCDD1	-1.75181	4.49811e-09	2	3	2	5
APCDD1L	1.1903	NaN	1	1	0	2
APCS	0.596915	NaN	51	273	46	356
APEH	-0.435537	0.174529	0	0	1	1
APELA	-4.62233	4.76242e-45	1	7	4	10
APEX1	-0.312013	0.449831	43	21	32	72
APEX2	-0.220302	0.633754	0	0	0	0
APH1A	-0.103781	0.824364	0	1	0	1
APH1B	0.596603	0.0932846	0	0	0	0
API5	-0.359292	0.292868	4	3	5	8
APIP	-0.376796	0.306647	1	4	0	5
APLF	0.0314812	0.949937	2	0	1	3
APLN	1.2311	0.0332453	33	86	33	119
APLNR	0.708662	NaN	12	48	10	58
APLP1	0.359819	0.53453	4	15	1	17
APLP2	0.505368	0.062267	7	14	3	21
APMAP	0.205411	0.614497	2	0	0	2
APOA1	2.22778	NaN	21	21	11	45
APOA2	0.302088	NaN	3	2	1	4
APOA4	0.471149	NaN	0	3	0	3
APOA5	0.142076	NaN	0	2	0	2
APOB	-0.0703595	0.930495	12	57	3	67
APOBEC1	-0.192038	NaN	0	7	2	7
APOBEC2	-0.10673	NaN	0	0	0	0
APOBEC3A	0.0790075	NaN	5	4	3	11
APOBEC3B	-0.899306	0.0551311	25	4	3	30
APOBEC3C	-0.198839	0.772728	1	0	3	3
APOBEC3D	-0.332692	0.582506	2	1	0	3
APOBEC3F	1.1357	0.00702842	3	2	2	6
APOBEC3G	1.21104	0.00264523	7	3	9	17
APOBEC3H	0.419383	NaN	2	0	2	3
APOBEC4	0.0147153	0.990563	0	0	0	0
APOBR	0.562431	0.582274	0	0	0	0
APOC1	0.672636	0.411103	4	2	2	6
APOC3	-0.214562	NaN	1	2	1	3
APOD	1.71693	NaN	37	7	7	49
GEM	3.81149	4.0307e-26	293	95	102	417
APOF	-0.161819	NaN	1	2	0	2
APOH	-0.121742	NaN	1	3	0	3
APOL1	2.40413	2.60791e-06	0	1	0	1
APOL2	0.353626	0.396716	1	1	0	2
APOL3	1.30734	0.137883	0	3	0	3
APOL4	1.10783	0.0355735	0	0	0	0
APOL5	0.626211	NaN	0	0	0	0
APOL6	0.70833	0.0565604	0	0	0	0
APOLD1	1.06159	0.00116363	0	0	0	0
APOM	-0.419538	0.634903	6	9	3	15
APOO	0.057332	0.92977	0	0	0	0
APOOL	-0.374628	0.271006	0	0	0	0
APOPT1	-0.0852699	0.863141	1	0	0	1
APP	0.19996	0.535155	78	186	51	285
APPBP2	0.434457	0.119732	1	1	1	2
APPL1	-0.28609	0.38314	6	18	5	24
APPL2	0.185311	0.607537	0	3	1	3
APRT	-0.108196	0.825461	1	3	3	7
APTX	-0.595939	0.0698284	0	0	0	0
MMP13	3.71884	8.49662e-22	190	219	233	417
AQP10	-0.306952	NaN	0	3	1	3
AQP11	-0.273373	NaN	2	8	1	10
AQP12A	-0.273586	NaN	0	0	0	0
AQP2	0.638651	NaN	3	15	5	18
TGFB2	4.95614	3.67268e-69	122	274	140	415
AQP4	-0.208946	0.806496	17	83	20	97
AQP5	0.299415	NaN	34	62	28	90
AQP6	0.413317	NaN	3	3	2	6
AQP7	0.455564	NaN	6	9	1	14
AQP8	-0.0882436	NaN	5	15	7	20
AQP9	0.302541	0.763578	6	27	12	36
AQR	-0.2534	0.433643	0	5	0	5
AR	0.0631982	0.93934	2238	3222	1480	5968
ARAF	-0.208445	0.676216	8	9	7	18
ARAP1	0.677307	0.0115318	3	4	1	6
ARAP2	0.20961	0.709788	0	4	0	4
ARAP3	0.133624	0.871795	2	8	4	12
ARC	-1.24176	0.00139279	301	399	154	792
ARCN1	0.188172	0.627287	0	0	0	0
AREG	1.10097	NaN	74	67	54	152
AREL1	-0.360627	0.242625	0	0	0	0
ARF1	0.0858797	0.871098	11	42	27	60
ARF3	-0.133255	NaN	2	1	2	5
ARF4	0.163167	0.707353	6	3	2	8
ARF5	0.40696	0.242298	2	6	2	9
ARF6	0.0254006	0.969195	61	120	93	197
ARFGAP1	0.476113	0.139723	2	5	2	9
ARFGAP2	0.155964	0.694044	0	0	0	0
ARFGAP3	0.593267	0.0573958	0	1	0	1
ARFGEF1	0.132479	0.712028	1	10	3	12
ARFGEF2	-0.0630321	0.894139	0	18	0	18
ARFGEF3	1.47875	6.99924e-07	0	0	0	0
ARFIP1	-0.0584567	0.907106	1	0	0	1
ARFIP2	0.207674	0.615119	0	0	0	0
ARFRP1	0.292942	0.536109	1	1	0	2
ARG1	0.51863	0.535379	25	52	21	80
ARG2	-0.661664	0.0735357	3	5	9	12
ARGFX	-0.130256	0.894438	0	0	0	0
ARGLU1	-0.631563	0.0215348	0	1	0	1
ARHGAP1	0.944124	0.00233556	7	8	7	13
ARHGAP10	1.75902	7.85822e-08	5	5	6	8
ARHGAP11A	-0.98953	0.00618257	4	3	2	6
ARHGAP11B	-0.861019	0.0285274	0	0	0	0
ARHGAP12	0.0640005	0.879059	4	4	4	7
ARHGAP15	0.51328	NaN	2	9	2	9
ARHGAP17	-0.604078	0.0571978	1	3	1	4
ARHGAP18	0.304648	0.459925	2	7	5	11
ARHGAP19	-2.20454	1.62342e-15	0	2	1	2
ARHGAP20	-1.0614	0.0129571	0	0	0	0
ARHGAP21	0.222476	0.517906	4	10	1	12
CDK6	2.86401	1.28568e-34	171	232	190	385
ARHGAP23	0.1282	0.832194	0	2	0	2
ARHGAP24	2.0315	1.01591e-07	4	12	9	14
ARHGAP25	-0.490165	0.372889	3	5	4	6
ARHGAP26	-0.107242	0.831218	4	8	6	12
ARHGAP27	1.07317	NaN	0	1	1	1
ARHGAP28	0.357542	0.665414	1	0	0	1
SNAI2	2.50421	1.43726e-16	242	208	200	377
ARHGAP30	0.545619	0.495645	4	4	2	7
ARHGAP31	0.22407	0.59405	3	12	6	14
ARHGAP32	-0.258466	0.497261	1	0	0	1
ARHGAP33	-0.155506	NaN	0	0	0	0
ARHGAP35	-0.217623	0.517906	9	44	15	54
ARHGAP36	0.206289	NaN	0	0	0	0
ARHGAP39	-0.432193	0.279695	0	1	0	1
ARHGAP4	-0.241039	0.798749	0	6	4	7
ARHGAP40	0.405168	NaN	0	0	0	0
ARHGAP42	0.749126	0.00463098	2	1	2	3
CYR61	3.53642	8.22199e-33	122	242	109	340
ARHGAP5	0.955651	5.9803e-05	10	25	18	34
ARHGAP6	1.42717	0.00654051	3	2	2	3
ARHGAP8	0.294867	NaN	1	7	2	10
ARHGAP9	0.69251	0.407807	3	6	5	7
ARHGDIA	-0.44429	0.248969	14	21	12	30
ARHGDIB	-0.549628	0.0686057	44	15	25	57
ARHGDIG	-0.116896	NaN	0	2	0	2
ARHGEF1	-0.506008	0.155293	281	616	304	833
ARHGEF10	0.173832	0.687264	0	1	3	4
ARHGEF10L	0.559837	0.171815	1	2	0	2
ARHGEF11	0.330939	0.339967	1	8	5	10
ARHGEF12	0.00173588	0.996432	3	14	6	18
ARHGEF15	0.513266	NaN	2	1	0	3
ARHGEF16	-1.68459	0.000118699	0	5	1	6
ARHGEF17	1.0917	0.00174992	1	3	0	4
ARHGEF18	0.012981	0.981067	1	4	1	5
ARHGEF19	-0.175418	0.827947	2	1	2	3
ARHGEF2	0.299261	0.570789	9	20	19	33
ARHGEF25	0.223443	0.641288	1	0	1	1
ARHGEF26	-1.40791	1.94389e-07	2	3	1	5
ARHGEF28	1.74673	2.13635e-06	1	2	0	2
ARHGEF3	1.4984	0.000356906	5	6	5	8
ARHGEF33	-0.1177	0.915182	1	1	0	2
ARHGEF35	0.00464546	0.995896	0	0	0	0
ARHGEF37	0.215822	0.809042	1	0	1	1
ARHGEF38	0.372897	0.607779	1	0	0	1
ARHGEF39	-1.35693	0.000271064	2	2	1	3
ARHGEF4	0.551532	0.475801	6	11	5	17
ARHGEF40	0.285336	0.366385	0	1	1	1
ARHGEF5	-0.300316	0.688653	3	6	2	7
ARHGEF6	-0.498355	0.0713407	0	10	1	10
ARHGEF7	-0.00672791	0.990239	9	38	10	44
ARHGEF9	-0.365229	0.305757	3	4	1	6
ARID1A	-0.544692	0.178136	83	26	68	135
ARID1B	-0.0108779	0.984311	8	2	3	13
ARID2	-0.50113	0.0707529	12	7	9	19
ARID3A	-1.13005	0.000151664	3	6	5	8
ARID3B	-1.3074	2.83574e-05	4	3	1	7
ARID3C	0.0473216	NaN	0	0	0	0
ARID4A	-0.615686	0.0285954	3	3	2	7
ARID4B	-0.104302	0.789214	5	3	4	7
ARID5A	1.07146	0.00754907	1	0	0	1
ARID5B	1.22196	4.39313e-07	0	4	0	4
ARIH1	0.0140589	0.977578	0	0	1	1
ARIH2	-0.513818	0.0808763	0	0	0	0
ARIH2OS	0.25042	NaN	0	0	0	0
ARL1	0.416953	0.212274	0	0	0	0
ARL10	-0.0149776	0.984311	0	0	0	0
ARL11	0.178108	0.862636	0	0	0	0
ARL13A	-0.543251	NaN	0	0	0	0
ARL13B	0.103156	0.821735	1	8	3	8
ARL14	2.37575	0.00031288	0	1	1	1
ARL14EP	-0.353635	0.257998	0	0	0	0
ARL14EPL	0.45279	NaN	0	0	0	0
ARL15	-0.0924016	0.826116	0	1	1	1
ARL16	-0.178584	0.639855	0	0	0	0
ARL17A	-0.407016	0.560734	0	0	0	0
ARL2	-0.452549	0.423431	4	4	7	9
ARL2BP	0.955912	0.00139902	2	1	5	6
ARL3	0.101583	0.815138	0	3	0	3
ARL4A	1.41404	4.90878e-05	0	3	0	3
ARL4C	1.55686	7.7278e-05	5	12	5	14
ARL4D	0.279699	0.748167	0	3	0	3
ARL5A	-0.543742	0.0521331	0	0	0	0
ARL5B	-0.200843	0.582755	1	2	1	2
ARL5C	-0.0112068	NaN	0	0	0	0
ARL6	-0.34341	0.456937	1	2	1	2
ARL6IP1	-0.805853	0.0228672	0	3	1	3
ARL6IP4	-0.0656692	0.876635	0	0	0	0
ARL6IP5	0.746969	0.0192407	11	13	9	19
ARL6IP6	-0.593285	0.112742	0	0	0	0
ARL8A	0.248767	0.611021	1	0	0	1
ARL8B	-0.219206	0.597107	0	3	2	5
ARL9	0.0847196	NaN	0	0	0	0
ARMC1	-0.569289	0.0700746	0	0	0	0
ARMC10	-0.156239	0.782813	0	0	0	0
ARMC12	0.125913	NaN	0	0	0	0
ARMC2	-0.321496	0.479929	0	0	0	0
ARMC3	-0.19188	NaN	2	0	0	2
ARMC4	2.24348	9.91567e-10	1	1	0	2
ARMC5	0.525604	0.283195	0	0	0	0
ARMC6	-0.427147	0.361199	0	0	0	0
ARMC7	-0.0954054	0.908192	0	0	0	0
ARMC8	-0.394476	0.231305	4	7	6	9
ARMC9	1.1171	0.000809769	0	0	0	0
ARMCX1	1.40737	9.0865e-08	2	2	3	3
ARMCX2	0.673897	0.0112897	0	1	0	1
ARMCX3	0.799312	0.00185474	1	1	1	1
ARMCX4	0.154198	0.798118	0	0	0	0
ARMCX5	-0.0504993	0.921819	0	0	0	0
ARMCX6	0.781855	0.0155815	0	0	0	0
ARMS2	1.28851	NaN	0	1	0	1
ARMT1	-0.372874	0.257044	1	0	0	1
ARNT	0.0333262	0.942084	55	50	46	108
ARNT2	1.54865	6.29113e-05	4	4	8	9
ARNTL	1.01257	0.0112723	10	12	10	27
ARNTL2	-0.10196	0.886743	5	2	4	8
ARPC1A	-0.202608	0.602455	2	2	1	3
ARPC1B	0.774311	0.0734441	3	8	1	10
ARPC2	0.135065	0.766646	6	16	7	18
ARPC3	0.0170922	0.973452	1	11	2	14
ARPC4	-0.0639248	0.913515	4	4	5	8
ARPC5	-0.082813	0.877333	1	4	3	6
ARPC5L	-0.713023	0.0520041	0	1	0	1
ARPIN	-0.0522615	0.937751	13	27	9	37
ARPP19	-0.275426	0.424204	1	2	1	2
ARPP21	0.0884905	0.923505	0	0	0	0
ARR3	-0.196465	NaN	0	0	0	0
ARRB1	0.379983	0.245048	17	26	13	39
ARRB2	-0.724241	0.027173	18	37	13	52
ARRDC1	-0.0511549	0.945878	1	1	1	1
ARRDC2	0.605825	0.164918	0	0	0	0
ARRDC3	0.285198	0.416791	11	8	7	15
ARRDC4	0.756808	0.0601432	0	0	0	0
ARRDC5	0.860106	NaN	0	0	0	0
ARSA	0.432862	0.469893	6	6	3	13
ARSB	0.583935	0.0589263	3	4	0	6
ARSD	1.83325	2.56218e-10	0	0	1	1
ARSE	0.374417	NaN	0	0	0	0
ARSF	0.0200203	NaN	0	0	0	0
ARSG	0.0324756	0.978765	0	0	1	1
ARSH	-0.200918	NaN	0	1	0	1
ARSI	0.838916	NaN	5	3	2	10
DKK1	4.08447	1.25717e-10	138	146	111	275
ARSK	0.441805	0.18693	0	0	0	0
ART1	-0.115146	NaN	4	6	6	8
ART3	0.0968859	NaN	1	2	1	3
ART4	1.22211	0.0939013	0	0	0	0
ART5	-0.0112068	NaN	0	0	0	0
ARTN	-2.40729	NaN	16	19	14	29
ARV1	-0.770917	0.0099533	0	1	1	2
ARVCF	0.525435	0.222285	3	7	3	11
ARX	-3.63028	4.66715e-20	1	65	2	68
AS3MT	-0.650711	NaN	0	1	0	1
ASAH1	0.665959	0.0264169	7	4	5	14
ASAH2	0.0426695	NaN	0	1	0	1
ASAH2B	-0.0107499	0.992684	0	0	0	0
ASAP1	-0.270371	0.446998	28	31	35	60
ASAP2	0.0792053	0.866946	1	4	1	5
ASAP3	0.829801	0.0138648	5	12	8	13
ASB1	-0.457467	0.156274	2	0	1	3
ASB10	0.637551	NaN	0	0	0	0
ASB11	-0.0920236	0.929853	1	0	0	1
ASB12	-0.145781	NaN	0	0	0	0
ASB13	-0.0117304	0.986318	1	1	0	1
ASB14	0.5203	0.545563	0	0	0	0
ASB15	-0.249767	0.788463	0	0	0	0
ASB16	-1.05597	NaN	1	4	4	4
ASB17	-0.69253	NaN	0	0	0	0
ASB18	-0.242185	NaN	0	0	0	0
ASB2	0.722806	NaN	0	3	0	3
ASB3	-0.173447	0.808968	1	1	1	1
ASB4	-0.171993	0.857088	0	2	1	2
ASB5	0.582189	0.417005	1	0	0	1
ASB6	0.114114	0.808557	1	1	0	1
ASB7	-0.0423395	0.930647	0	0	0	0
ASB8	-0.0886614	0.859542	0	0	0	0
ASB9	0.225456	NaN	1	1	2	3
ASCC1	-0.208822	0.584923	0	1	0	1
ASCC2	0.0889695	0.868967	0	0	0	0
ASCC3	0.311223	0.351789	0	0	0	0
ASCL1	0.446228	0.62523	13	48	6	62
ASCL3	-0.499445	NaN	0	0	0	0
ASCL4	-0.2824	NaN	0	1	2	2
ASF1A	-0.484701	0.110118	2	2	3	4
ASF1B	-0.514046	0.294873	0	2	0	2
ASGR1	-0.395155	0.599129	3	1	2	4
ASGR2	0.551671	NaN	1	1	0	1
ASH1L	-0.0984438	0.798724	1	3	2	5
ASH2L	-0.460902	0.160261	4	1	3	5
ASIC1	0.483517	0.48683	6	15	4	19
ASIC2	-0.995408	0.0350625	2	8	3	10
ASIC3	1.27361	NaN	3	4	2	9
ASIC4	-0.365188	NaN	0	1	0	1
ASIC5	0.504961	NaN	0	0	0	0
ASIP	-0.49615	NaN	4	4	0	8
ASL	0.905668	0.012541	121	56	37	202
ASMT	0.199215	NaN	0	1	1	1
ASMTL	0.595445	0.0850473	1	0	0	1
ASNA1	-0.194004	0.675378	0	0	0	0
ASNS	-0.125743	0.906759	9	7	4	15
ASNSD1	-0.575866	0.0639025	0	0	0	0
ASPA	-0.174105	NaN	2	1	4	6
ASPDH	0.114168	NaN	0	0	0	0
ASPG	0.113419	NaN	1	1	1	2
ASPH	0.637807	0.0503225	14	17	15	27
ASPHD1	0.255416	NaN	0	0	0	0
ASPHD2	1.05618	0.0674394	0	0	0	0
ASPM	-0.928807	0.00340021	14	10	6	25
ASPN	0.966716	0.139797	10	7	11	20
ASPRV1	-0.497002	NaN	0	0	0	0
ASPSCR1	-0.0793612	0.892337	13	1	4	16
ASRGL1	-1.37	0.000880682	3	0	1	3
ASS1	1.70596	NaN	13	6	8	17
ASTE1	-0.410993	0.326781	0	0	1	1
ASTL	0.868804	NaN	5	1	1	7
ASTN1	0.544291	0.477317	0	22	3	23
ASTN2	-0.378658	0.468074	0	12	0	12
ASXL1	-0.303597	0.35236	9	1	4	11
ASXL2	-0.314602	0.388122	0	0	0	0
ASXL3	0.179803	0.801165	1	0	0	1
ASZ1	-0.227276	NaN	0	0	0	0
ATAD1	-0.136826	0.755481	0	0	0	0
ATAD2	-1.34141	1.06946e-05	25	18	17	35
ATAD2B	-0.655509	0.00955836	0	0	0	0
ATAD3A	-0.18801	0.727809	1	0	1	1
ATAD3B	-0.824321	0.035318	0	0	0	0
ATAD3C	0.261708	NaN	0	0	0	0
ATAD5	-1.67244	3.96932e-08	0	1	1	1
ATAT1	-0.248139	0.584161	0	8	3	10
ATCAY	1.77062	0.000878996	0	0	0	0
ATE1	0.140387	0.709661	2	8	1	9
ATF1	-0.18052	0.686372	38	14	16	56
ATF2	0.167938	0.649138	39	65	49	102
ATF3	1.09627	0.00767514	51	57	44	111
ATF4	-0.152138	0.711319	53	58	31	114
ATF5	-1.01327	0.0224902	4	9	5	15
ATF6	0.139864	0.733048	21	24	15	52
ATF6B	0.249063	0.576958	0	1	1	2
ATF7	0.0836512	0.851047	1	2	1	3
ATF7IP	-0.331502	0.287505	1	1	1	2
ATF7IP2	-0.701175	0.0286623	0	0	0	0
ATG10	-0.406599	0.334031	7	6	6	12
ATG101	0.0961442	0.856211	1	1	1	1
ATG12	0.0239564	0.963565	23	18	19	36
ATG13	0.540261	0.0728637	6	3	4	6
ATG14	0.0566609	0.90945	4	8	9	12
ATG16L1	-0.314621	0.447735	15	9	18	35
ATG16L2	0.470442	NaN	1	0	0	1
ATG2A	0.0949791	0.887779	1	0	0	1
ATG2B	0.0420722	0.92417	3	0	1	4
ATG3	-0.338123	0.364754	12	6	9	22
ATG4A	0.0335834	0.952648	8	5	3	11
ATG4B	-0.115791	0.791306	6	8	10	17
ATG4C	-0.889483	0.00169753	2	0	0	2
ATG4D	-0.66613	0.142109	4	1	1	6
ATG5	-0.0768866	0.869821	81	106	91	207
ATG7	0.22467	0.59535	46	67	54	113
ATG9A	0.321979	0.406876	3	2	4	6
ATG9B	0.347986	NaN	4	1	1	6
ATIC	-0.660652	0.0466725	2	3	1	5
ATL1	0.355083	0.418674	1	3	0	4
ATL2	-0.373307	0.284109	2	1	1	2
ATL3	0.357289	0.328539	0	0	0	0
ATM	0.352261	0.239174	412	281	235	745
ATMIN	-0.118757	0.764967	1	1	1	1
ATN1	0.223791	0.704848	0	0	0	0
ATOH1	0.688297	NaN	6	38	4	44
ATOH7	0.252828	NaN	0	6	1	7
ATOH8	1.0527	0.0193627	2	1	3	6
ATOX1	0.613536	0.123739	7	11	3	15
ATP10A	0.983486	0.205181	0	0	0	0
ATP10B	0.0699401	0.939076	0	1	1	1
ATP10D	0.948218	0.0015169	0	0	0	0
ATP11A	0.256468	0.558065	2	1	1	3
ATP11B	-0.216258	0.510378	0	0	0	0
ATP11C	-1.1266	1.38135e-06	0	0	0	0
ATP12A	0.635116	NaN	0	0	0	0
ATP13A1	-0.490305	0.204198	0	0	0	0
ATP13A2	0.106035	0.843193	0	1	0	1
ATP13A3	0.366746	0.43407	0	0	0	0
ATP13A4	0.138846	0.858763	0	0	0	0
ATP13A5	-0.234411	0.807702	0	0	0	0
ATP1A1	-1.11181	0.00012113	2	10	5	12
ATP1A2	0.85307	0.208544	0	1	0	1
ATP1A3	-0.631138	0.42919	0	1	0	1
ATP1A4	0.789748	0.316725	0	0	0	0
ATP1B1	0.439758	0.193959	6	3	4	11
ATP1B2	0.37195	0.660263	0	6	3	7
ATP1B3	0.168553	0.713401	1	1	2	3
ATP1B4	0.595864	0.294873	0	0	0	0
ATP2A1	0.115086	NaN	0	0	0	0
ATP2A2	-0.221372	0.537799	5	16	4	21
ATP2A3	-0.071665	NaN	2	1	2	3
ATP2B1	1.88461	6.37608e-19	2	1	1	3
ATP2B2	0.51384	0.465137	1	1	1	1
ATP2B3	0.468841	0.572811	7	18	3	26
ATP2B4	0.950772	0.00122121	3	4	0	5
ATP2C1	0.198046	0.606739	0	1	1	2
ATP2C2	-0.0851709	NaN	1	1	1	2
ATP4A	1.02431	NaN	1	1	2	2
ATP5S	-0.493986	0.260656	0	0	0	0
ATP6AP1	0.225235	0.569624	2	1	2	4
ATP6AP1L	-0.112442	0.900682	0	0	0	0
ATP6AP2	0.525775	0.0991557	3	4	2	6
ATP6V0A1	-0.260666	0.497225	0	3	2	4
ATP6V0A2	-0.557037	0.0985555	2	2	3	6
ATP6V0A4	0.628994	0.469363	1	0	1	2
ATP6V0B	-0.288838	0.521228	0	0	0	0
ATP6V0C	-0.0921359	0.886512	7	6	7	10
ATP6V0D1	0.674966	0.0537541	1	0	1	1
ATP6V0D2	1.15456	NaN	2	4	2	6
ATP6V0E1	0.222627	0.621926	0	0	0	0
ATP6V0E2	-0.431119	0.365729	0	0	0	0
ATP6V1A	-0.180382	0.65778	1	0	2	2
ATP6V1B1	-0.500494	NaN	0	0	0	0
ATP6V1B2	0.275689	0.521652	0	0	0	0
ATP6V1C1	-0.189832	0.651856	8	1	2	8
ATP6V1C2	0.983601	0.0232612	3	2	0	4
ATP6V1D	-0.172554	0.720016	0	0	0	0
ATP6V1E1	0.076046	0.887598	1	1	0	1
ATP6V1E2	0.114797	0.894546	0	0	0	0
ATP6V1F	0.00623402	0.991397	0	0	0	0
ATP6V1G1	0.111115	0.802423	1	0	1	2
ATP6V1G2	0.897828	0.118571	0	0	0	0
ATP6V1G3	-0.211148	NaN	0	0	1	1
ATP6V1H	0.141031	0.762725	1	0	0	1
ATP7A	0.209646	0.532347	6	12	4	19
ATP7B	0.157116	0.780823	6	4	2	12
ATP8A1	0.179709	0.808557	2	4	2	4
ATP8A2	0.234587	0.726332	0	2	1	2
ATP8B1	-0.838893	0.00270457	2	3	0	4
ATP8B2	1.1584	0.000439142	0	0	0	0
ATP8B3	-0.713033	0.294573	0	0	0	0
ATP8B4	-0.0235758	0.983065	0	0	0	0
ATP9A	1.18436	1.10805e-07	0	0	0	0
ATP9B	-0.069707	0.895771	0	0	0	0
ATPAF1	-0.303553	0.400277	0	0	0	0
ATPAF2	-0.0411603	0.948921	0	0	0	0
ATR	-0.391035	0.234822	68	96	58	192
ATRAID	-0.164517	0.683475	0	0	0	0
ATRIP	-0.527232	0.247158	0	0	0	0
ATRN	0.231077	0.483361	0	3	1	3
ATRNL1	0.488573	0.266523	0	0	0	0
ATRX	0.00387416	0.99337	48	6	18	64
ATXN1	1.06237	0.00013618	3	13	3	15
ATXN10	-0.0185726	0.970341	0	2	0	2
ATXN1L	-0.219428	0.544567	2	1	2	2
ATXN2	-0.0329998	0.945904	0	0	0	0
ATXN2L	-0.306255	0.432329	1	1	1	1
ATXN3	0.244465	0.469763	2	2	0	4
ATXN3L	0.522373	NaN	1	0	0	1
ATXN7	0.0634983	0.907106	0	3	2	4
ATXN7L1	-0.780451	0.0292	0	1	0	1
ATXN7L2	-0.0318715	0.968831	0	0	0	0
ATXN7L3	0.18969	0.639374	0	3	1	3
ATXN7L3B	-0.199648	0.534745	0	1	0	1
AUH	-0.175455	0.684341	15	2	6	22
AUNIP	-1.17499	0.000144389	0	1	0	1
AUP1	-0.25875	0.515918	0	0	0	0
AURKA	-1.0372	0.00271916	139	98	81	228
AURKAIP1	-0.19187	0.654153	0	0	0	0
AURKB	-1.20682	0.000220506	48	27	31	76
AURKC	0.309176	0.705818	3	3	2	6
AUTS2	0.0819904	0.891442	1	10	0	11
AVEN	-0.0133383	0.984398	4	6	5	12
AVIL	0.937448	0.0203778	1	27	0	28
AVL9	-0.195108	0.643676	2	5	3	6
AVP	0.158601	NaN	8	45	8	60
AVPI1	0.547561	0.449607	0	0	0	0
AVPR1A	1.53041	0.0756158	0	1	0	1
AVPR1B	1.05966	NaN	0	0	0	0
AVPR2	0.757165	NaN	3	1	0	3
AWAT1	0.42207	NaN	0	0	0	0
AWAT2	0.628095	NaN	0	0	0	0
AXDND1	0.018573	0.985787	0	0	0	0
AXIN1	-0.363735	0.311825	19	17	16	39
AXIN2	-0.928212	0.0175151	52	75	49	120
COL1A1	2.53481	9.67424e-17	93	156	69	262
AZGP1	-0.0281317	NaN	16	10	13	23
AZI2	-0.116396	0.767251	0	0	0	0
AZIN1	-0.0845783	0.860456	4	1	0	5
AZIN2	1.56201	0.0182897	0	0	0	0
B2M	-0.150576	0.684772	30	11	14	44
B3GALNT1	0.29278	0.623774	1	0	0	1
B3GALNT2	-0.0224781	0.964064	0	2	0	2
B3GALT1	0.0609572	0.937469	1	0	0	1
B3GALT2	1.69944	0.000193116	0	0	0	0
B3GALT4	1.35048	NaN	0	0	0	0
B3GALT5	0.288136	NaN	4	2	1	5
B3GALT6	-0.166152	0.711202	1	0	0	1
B3GAT1	-0.93081	0.190565	1	1	1	1
B3GAT2	-0.227031	NaN	0	0	0	0
B3GAT3	0.0731981	0.914527	0	1	1	1
B3GLCT	0.213026	0.563744	0	0	0	0
B3GNT2	1.28402	3.18031e-05	0	0	0	0
B3GNT3	0.947912	NaN	4	5	2	7
B3GNT4	0.197543	NaN	0	0	0	0
B3GNT5	-0.473209	0.111381	3	1	2	3
B3GNT6	1.16213	NaN	2	0	0	2
B3GNT7	1.21073	NaN	2	3	1	5
B3GNT8	0.268947	NaN	2	1	3	3
B3GNT9	0.955066	0.000926747	0	0	0	0
B3GNTL1	-0.325694	0.664993	0	0	0	0
B4GALNT1	0.0858296	0.893135	3	1	1	5
B4GALNT2	1.22223	NaN	4	0	2	6
B4GALNT3	0.456908	0.306653	1	3	2	3
B4GALNT4	0.705932	0.118053	0	1	1	1
B4GALT1	0.640103	0.102968	6	6	2	11
B4GALT2	-0.125998	0.77549	0	0	0	0
B4GALT3	-0.205324	0.630452	2	5	6	7
B4GALT4	0.565159	0.101156	1	0	0	1
B4GALT5	-0.345496	0.329395	1	1	2	3
B4GALT6	0.552749	0.150714	0	0	0	0
B4GALT7	0.435685	0.33417	0	0	0	0
B4GAT1	-0.332055	0.356431	2	4	0	5
B9D1	0.492787	0.249005	0	0	0	0
B9D2	0.264386	0.727681	0	0	0	0
IGFBP3	4.46448	9.91567e-10	129	118	82	256
BAAT	0.00544333	0.995852	0	4	1	5
BABAM1	-0.29626	0.464121	0	0	0	0
BACE1	1.05825	0.000121796	11	23	6	32
BACE2	-0.0689298	0.894546	1	6	2	7
BACH1	0.719168	0.0208061	32	17	10	41
PDGFRA	4.08597	1.02923e-34	163	60	69	249
BAD	0.222178	0.623774	908	563	460	1634
BAG1	0.00320183	0.995852	6	5	8	16
BAG2	-0.508289	0.164326	3	4	4	7
BAG3	-0.694137	0.0415713	24	37	30	57
BAG4	-0.598945	0.0415472	4	6	3	9
BAG5	-0.301674	0.428377	3	4	4	5
BAG6	0.0664269	0.894738	2	1	1	4
BAHCC1	-0.46085	0.315968	0	1	0	1
BAHD1	-0.412921	0.291273	1	0	0	1
BAIAP2	0.252157	0.618216	8	13	6	21
BAIAP2L1	0.344807	0.567678	2	1	0	3
BAIAP2L2	0.404558	NaN	1	1	1	1
BAIAP3	1.28668	NaN	0	0	0	0
BAK1	0.376806	0.431387	19	16	20	44
BAMBI	0.914752	0.00600993	21	25	17	40
BANF1	-0.376157	0.425887	3	2	3	7
BANF2	0.663004	NaN	0	0	0	0
BANK1	0.166717	0.874304	1	1	0	2
BANP	-0.167963	0.710591	3	7	4	8
BAP1	0.0422965	0.939076	125	20	35	157
BARD1	-0.828381	NaN	12	5	6	18
BARHL1	-0.490894	NaN	0	6	0	6
BARHL2	-2.02523	1.93901e-08	0	5	0	5
BARX1	-0.0707081	0.92528	1	6	2	6
BARX2	-0.833711	0.0200726	4	7	6	10
BASP1	-0.857516	0.000953452	7	6	4	13
BATF	-0.633627	NaN	3	5	6	10
BATF2	0.800796	NaN	6	6	5	11
BATF3	-0.612824	0.255792	5	6	3	14
BAX	-0.347636	0.446998	1198	1842	1492	3016
BAZ1A	-0.940563	0.0019188	0	0	0	0
BAZ1B	-0.480226	0.0975278	2	4	1	5
BAZ2A	-0.331657	0.306688	2	1	0	3
BAZ2B	0.360387	NaN	0	0	0	0
BBC3	0.406023	0.513516	26	19	20	48
BBIP1	-0.0750556	0.884908	0	0	0	0
POSTN	4.87397	1.46758e-18	116	130	108	248
BBS1	0.713276	0.0409045	2	3	1	5
BBS10	0.164697	0.724329	0	0	0	0
BBS12	0.728235	0.0279859	0	0	0	0
BBS2	0.352477	0.31317	0	1	0	1
BBS4	-0.398541	0.216703	0	3	0	3
BBS5	-0.0824242	0.888955	0	0	0	0
BBS7	0.120573	0.778274	0	1	0	1
BBS9	0.976354	0.000765941	0	0	0	0
BBX	0.263791	0.405153	1	0	0	1
BCAM	0.78487	NaN	9	15	6	21
BCAN	-0.00360869	NaN	3	9	12	21
BCAP29	0.543989	NaN	0	0	0	0
BCAP31	-0.177302	0.705818	6	4	4	8
BCAR1	1.08034	0.000117112	40	139	48	173
BCAR3	2.0638	1.55628e-06	5	17	9	18
BCAS1	-2.46387	7.57001e-12	2	0	2	3
BCAS2	-0.324219	0.38326	2	2	1	3
BCAS3	0.319227	0.399385	4	5	1	8
BCAS4	-1.2101	0.000298413	1	0	2	2
BCAT1	0.142915	0.719251	16	15	19	26
BCAT2	-0.0826441	0.87535	1	0	0	1
BCCIP	-0.685661	0.0344708	2	4	2	4
BCDIN3D	-0.391705	0.367744	0	0	0	0
BCHE	0.392053	0.306884	6	6	1	11
BCKDHA	0.155745	0.713401	1	0	1	1
BCKDHB	-1.25488	2.45709e-05	0	0	0	0
BCKDK	0.325236	0.372889	2	1	1	2
BCL10	0.99206	0.00572516	11	10	15	25
BCL11A	0.56046	0.471054	14	8	8	22
BCL11B	-2.37292	3.09162e-27	5	14	3	20
BCL2	1.33006	7.7201e-07	541	683	583	1233
BCL2A1	0.897614	NaN	10	6	7	17
BCL2L1	0.510525	0.16183	186	134	149	371
BCL2L10	1.55567	NaN	4	5	3	8
BCL2L11	0.887932	0.00565332	42	34	23	82
BCL2L12	-0.657644	0.0830468	4	2	2	7
BCL2L13	-0.121336	NaN	2	2	3	5
BCL2L14	0.420222	NaN	0	0	0	0
BCL2L15	-0.10131	0.903415	2	2	0	3
BCL2L2	0.247167	0.582674	12	17	23	28
BCL3	0.165214	0.850829	14	14	9	28
BCL6	0.848241	0.0390685	36	60	42	92
BCL6B	-0.226469	0.819129	5	5	5	8
BCL7A	-1.36363	7.68496e-07	0	0	0	0
BCL7B	-0.18766	0.668174	1	0	1	2
BCL7C	0.26438	0.603987	0	0	0	0
BCL9	0.121462	0.827686	20	24	21	36
BCL9L	0.633292	0.19734	4	4	3	5
BCLAF1	-0.28045	0.401885	5	3	5	9
BCO1	0.690559	0.329254	1	0	0	1
BCO2	0.439232	0.492402	0	0	0	0
BCOR	-0.665596	0.0369317	12	3	6	20
BCORL1	0.204834	0.753865	3	3	4	4
BCR	0.409109	0.257998	1193	549	534	1869
BCS1L	-0.821816	0.0352502	1	1	0	2
BDH1	-1.13278	0.00255796	3	0	0	3
BDH2	0.0851634	0.868033	3	4	3	5
BDKRB1	1.83317	0.0145323	0	4	2	4
SERPINE1	2.93279	3.64207e-05	98	129	111	217
BDNF	2.06149	7.78344e-13	119	557	135	691
BDP1	-0.925628	NaN	0	1	0	1
BEAN1	1.10131	NaN	0	0	0	0
BECN1	-0.121421	0.813718	99	54	78	174
BECN2	-0.56815	NaN	0	0	0	0
BEGAIN	0.0216112	0.986042	0	0	0	0
BEND2	0.0640878	0.953447	1	1	0	2
BEND3	-0.761143	0.0275642	2	5	1	7
BEND4	-0.0179477	0.982197	0	0	0	0
BEND5	0.0169597	0.982073	0	4	0	4
BEND6	1.0558	0.00342168	0	0	0	0
BEND7	0.430443	0.292163	0	0	0	0
BEST1	-1.14503	0.0386052	0	4	1	5
BEST2	0.463061	NaN	0	0	0	0
BEST3	0.430436	0.523498	0	0	0	0
BEST4	0.603647	NaN	0	0	0	0
BET1	0.273445	0.517249	2	0	2	3
BET1L	0.750164	0.0550791	1	0	2	2
BEX1	0.445391	0.182526	2	0	2	3
BEX2	-0.109725	0.808206	1	6	4	6
BEX4	0.238264	0.570119	0	0	0	0
BEX5	-0.0314137	NaN	0	0	0	0
BFAR	-0.0434459	0.935765	0	0	1	1
BFSP1	-0.443721	0.302166	0	0	0	0
BFSP2	0.0533348	NaN	0	0	0	0
BGN	1.25295	0.000450096	19	33	13	50
BHLHA15	1.04226	NaN	1	2	0	3
BHLHB9	-0.008908	0.988088	0	0	0	0
BHLHE22	-3.43227	2.12272e-21	0	1	0	1
BHLHE40	1.73823	0.01285	6	7	9	16
BHLHE41	-0.689276	0.222285	12	7	12	22
BHMG1	0.0626655	NaN	0	0	0	0
BHMT	0.172397	NaN	3	0	2	4
BHMT2	0.290978	0.762672	0	0	0	0
BICC1	2.18171	1.23995e-15	0	1	1	2
BICD1	0.564399	0.167781	2	2	1	3
BICD2	-0.248826	NaN	2	12	1	13
BID	-0.484948	0.294873	268	91	84	381
BIK	0.126362	NaN	24	20	28	59
BIN1	0.697733	0.0113223	11	9	11	22
BIN2	0.477093	0.564399	0	3	0	3
BIN3	-0.165146	0.711319	0	1	0	1
BIRC2	1.19842	0.000634418	15	7	8	23
BIRC3	0.914299	0.356801	23	25	18	48
BIRC5	-0.968981	0.00561863	525	188	302	758
BIRC6	0.0250918	0.956351	6	3	7	11
BIRC7	0.445503	NaN	38	13	20	51
BIRC8	0.405038	NaN	2	1	1	3
BIVM	0.828898	0.0130112	0	0	0	0
BLCAP	0.536158	0.134999	2	1	3	4
BLID	1.49065	0.0315693	6	5	6	12
BLK	0.0469241	NaN	15	11	9	30
BLM	-1.54966	6.62603e-08	97	100	62	211
BLMH	-0.635248	0.0170662	1	0	0	1
BLNK	0.0344715	NaN	4	7	3	9
BLOC1S1	-0.503677	0.422184	0	1	0	1
BLOC1S2	-0.296062	0.483424	0	1	0	1
BLOC1S3	0.0345737	0.969195	0	0	0	0
BLOC1S4	0.0199196	0.980658	0	0	0	0
BLOC1S5	-0.60522	NaN	0	0	0	0
BLOC1S6	-0.102766	0.836606	0	0	0	0
BLVRA	0.397711	0.328219	1	1	2	2
BLVRB	-0.286645	0.600672	0	0	0	0
BLZF1	0.147482	0.768086	0	0	0	0
BMF	0.919534	0.00298376	14	14	6	30
BMI1	-0.52942	0.288015	238	161	195	396
BMP1	2.23162	1.96838e-13	21	19	16	34
BMP10	0.141109	0.899672	8	10	4	14
BMP15	0.163692	NaN	1	3	2	6
BMP2	0.882302	0.246945	81	239	92	338
BMP2K	-0.0598524	0.905484	1	1	1	2
BMP3	-0.421024	0.630003	3	7	4	14
BMP4	1.50078	0.0292181	78	206	71	272
BMP5	2.21864	1.36635e-12	7	10	7	19
BMP6	0.547942	0.396576	33	26	14	58
BMP7	-0.02576	0.967257	68	90	53	147
BMP8A	0.28342	0.775264	3	0	1	3
BMP8B	-0.156521	NaN	3	2	0	5
BMPER	-0.925935	0.0321504	3	12	5	13
BMPR1A	-0.197386	0.592346	22	20	13	43
BMPR1B	-0.0635624	0.926253	12	10	5	23
BMPR2	1.01513	9.5925e-05	40	72	28	113
BMS1	-0.447159	0.195232	1	0	0	1
BMX	0.17257	NaN	11	25	15	39
BNC1	0.798982	0.0757563	1	0	0	1
BNC2	2.26434	1.30393e-12	2	2	1	4
BNIP1	-0.260738	0.535137	3	2	1	4
BNIP2	-0.0195891	0.973265	0	3	0	3
BNIP3	-0.148094	0.73571	56	41	33	103
BNIP3L	0.936984	0.00030172	14	4	7	23
BNIPL	0.177366	0.869235	2	3	1	4
NDRG1	2.76084	6.03253e-06	143	60	93	196
BOD1	-0.103197	0.809237	0	0	1	1
BOD1L1	-0.228774	0.539752	0	0	0	0
BOD1L2	0.484941	NaN	0	0	0	0
BOK	1.19909	0.000464926	25	14	11	46
BOLA1	-0.807227	0.0740775	0	0	0	0
BOLA3	-0.353896	0.4259	0	0	0	0
BOLL	0.0913913	NaN	70	107	19	187
BOP1	-0.699625	0.0597991	7	5	2	9
BORA	-0.633898	NaN	34	44	15	84
BPGM	-0.0479452	0.933076	0	0	0	0
BPHL	0.189459	0.630839	1	1	0	2
BPI	0.0384538	NaN	41	9	14	62
BPIFA1	0.4492	NaN	17	3	9	23
BPIFA2	0.555716	NaN	0	0	0	0
BPIFA3	0.267667	NaN	0	0	0	0
BPIFB1	0.331448	NaN	1	2	2	3
BPIFB2	-0.151304	NaN	0	0	0	0
BPIFB3	0.431568	NaN	0	0	0	0
BPIFB4	1.07545	NaN	0	1	0	1
BPIFB6	1.13573	NaN	0	0	0	0
BPIFC	-0.478206	NaN	0	0	0	0
BPNT1	-0.103457	0.812604	0	0	0	0
BPTF	-0.115627	0.785692	9	9	8	16
BRAF	-0.0141439	0.978765	2460	327	728	2970
BRAP	-0.186433	0.635769	11	5	6	16
BRAT1	-0.708033	0.0615846	0	3	0	3
BRCA1	-1.07213	0.000606302	672	128	183	870
BRCA2	-1.24152	1.62831e-05	375	42	84	462
BRCC3	-0.09949	0.84854	1	1	1	2
BRD1	-0.273821	0.408199	1	0	0	1
BRD2	-0.0719461	0.875596	6	10	4	14
BRD3	-0.347438	0.303944	3	5	4	7
BRD4	0.0170579	0.978618	77	60	52	128
BRD7	-0.534458	0.0593301	9	6	18	23
BRD8	-0.0103076	NaN	0	0	1	1
BRD9	-0.193929	0.648947	1	2	2	3
BRDT	-0.265782	0.761801	0	1	1	1
BRF1	-0.321448	0.378152	2	1	1	3
BRF2	-0.594713	0.105536	4	4	4	7
BRI3	0.775197	0.103142	2	3	1	3
BRI3BP	-1.33147	9.50617e-05	0	0	0	0
BRICD5	0.710482	NaN	0	0	0	0
BRINP1	0.399961	NaN	0	3	1	3
BRINP2	1.60403	0.000678014	0	0	0	0
BRINP3	-0.120507	0.909882	2	1	2	3
BRIP1	-1.01584	0.00150382	7	2	3	11
BRIX1	-0.983348	0.00370942	0	0	0	0
BRK1	0.0647853	0.902312	1	4	1	4
BRMS1	-0.359532	0.401793	169	42	54	172
BRMS1L	-0.364119	0.243544	7	6	8	10
BROX	0.0937476	0.849696	2	4	3	5
BRPF1	-0.454536	0.20362	1	1	0	2
BRPF3	0.287094	0.465137	0	0	0	0
BRS3	-0.346717	NaN	0	1	0	1
BRSK1	-0.167008	0.748841	0	2	0	2
BRSK2	-0.511193	0.446038	3	1	1	4
BRWD1	-0.305201	0.290743	0	0	0	0
BRWD3	-0.574658	0.0384218	0	0	0	0
BSCL2	0.0607131	0.939008	1	1	1	2
BSDC1	0.526536	0.0813154	0	0	0	0
BSG	-0.0246911	0.958335	186	114	212	336
BSN	0.698075	0.402533	4	7	3	12
BSND	0.706769	NaN	0	0	0	0
BSPH1	0.707704	NaN	0	0	0	0
BSPRY	0.378756	NaN	0	1	0	1
BST1	2.36784	9.03218e-07	1	5	1	7
BST2	1.25706	0.00186388	14	17	16	29
BTAF1	-0.186381	0.599129	0	0	0	0
BTBD1	0.00823075	0.98726	0	0	0	0
BTBD10	0.011057	0.985787	1	0	1	1
BTBD11	1.09185	0.00726276	0	0	0	0
BTBD16	0.11571	NaN	0	0	0	0
BTBD17	-0.465189	0.705676	0	0	0	0
BTBD18	-0.089278	0.936499	0	0	0	0
BTBD19	0.879875	NaN	0	0	0	0
BTBD2	-0.0605811	0.914268	0	0	0	0
BTBD3	-0.290653	0.390222	4	1	1	4
BTBD6	-0.252022	0.534613	0	0	0	0
BTBD7	-0.0620399	0.892201	10	5	8	12
BTBD8	0.0813669	0.932433	0	0	0	0
BTBD9	0.504994	0.135307	0	2	0	2
BTC	-0.783441	NaN	71	26	29	108
BTD	1.01067	0.00990174	2	5	0	7
BTF3	-0.177983	0.619281	4	5	1	9
BTF3L4	-0.360032	0.264462	0	0	0	0
BTG1	1.42112	2.12627e-06	23	24	19	34
BTG2	1.02921	0.00254499	22	35	35	56
BTG3	-0.734669	0.0412016	18	14	15	26
BTG4	0.0314962	NaN	2	0	0	2
BTK	-0.12645	NaN	17	79	12	100
BTLA	-0.449145	0.60775	12	7	7	23
BTN1A1	0.369559	NaN	1	0	1	1
BTN2A1	0.0181398	0.973644	1	0	0	1
BTN2A2	0.427816	0.251273	0	0	0	0
BTN3A1	0.0959868	0.835002	1	0	0	1
BTN3A2	0.0789137	0.858782	1	1	1	2
BTN3A3	0.320956	0.43163	0	0	0	0
BTNL2	0.212375	NaN	1	0	0	1
BTNL3	0.260576	NaN	0	0	0	0
BTNL8	-0.0212601	NaN	2	0	1	2
BTNL9	0.0756138	NaN	0	0	1	1
BTRC	0.0630163	0.886809	13	11	11	22
BUB1	-1.15162	0.000817214	40	15	26	60
BUB1B	-1.26103	0.000142549	20	10	12	32
BUB3	-0.445832	0.237179	3	2	0	4
BUD13	-0.804433	0.00786071	1	1	1	1
BUD31	-0.242873	0.524019	2	1	0	2
BVES	1.32839	6.63333e-06	7	15	8	16
BYSL	-0.869427	0.0123491	1	0	4	5
BZW1	-0.152265	0.707453	2	3	3	5
BZW2	-0.674022	0.0113223	0	1	3	3
C10orf105	0.853869	NaN	0	0	0	0
C10orf113	0.178162	NaN	0	0	0	0
C10orf120	0.490837	NaN	0	0	0	0
C10orf142	-0.0571811	NaN	0	0	0	0
C10orf53	0.248891	NaN	0	0	0	0
C10orf55	2.16407	0.00034629	0	0	0	0
C10orf62	0.100146	NaN	0	0	0	0
C10orf67	-0.0397731	0.972467	0	0	0	0
C10orf71	0.762861	0.322275	0	0	0	0
C10orf82	-0.173929	NaN	0	0	1	1
C10orf88	-0.23686	0.597965	0	0	0	0
C10orf90	1.52172	0.0286843	2	0	1	2
C10orf95	1.01373	NaN	0	0	0	0
C10orf99	0.224548	NaN	1	0	1	1
C11orf1	0.0734418	0.902394	0	0	0	0
C11orf16	0.32103	NaN	0	0	0	0
C11orf21	0.811722	NaN	0	0	0	0
C11orf24	0.142081	0.774395	0	0	0	0
C11orf40	0.219512	NaN	0	0	0	0
C11orf42	-0.232561	NaN	0	0	0	0
C11orf45	0.466613	0.468537	0	0	0	0
C11orf49	0.506218	0.0998291	0	0	0	0
C11orf53	-0.0986924	NaN	0	0	0	0
C11orf54	-0.193244	0.585231	0	0	0	0
C11orf58	-0.362354	0.295544	0	0	0	0
C11orf65	-0.708709	0.28045	0	0	0	0
C11orf68	1.09364	0.056247	1	1	1	1
C11orf71	-0.0743812	0.88465	0	0	0	0
C11orf74	-0.565723	0.0718653	0	0	0	0
C11orf80	-0.292256	0.542099	0	0	0	0
C11orf86	-0.269363	NaN	0	0	0	0
C11orf87	0.797305	0.15687	0	1	0	1
C11orf88	-0.0363399	NaN	0	0	0	0
C11orf91	2.07866	0.000821992	0	0	0	0
C11orf94	0.96221	NaN	0	0	0	0
C11orf95	0.0253441	0.958335	0	0	0	0
SPHK1	2.98102	4.91832e-09	82	125	76	195
C11orf97	-0.543715	NaN	0	0	0	0
C11orf98	-0.48332	0.533182	0	0	0	0
C12orf10	-0.151828	0.738226	0	0	0	0
C12orf29	-0.333949	0.428888	1	0	0	1
C12orf4	-0.477921	0.188065	0	0	0	0
C12orf40	0.0564824	NaN	0	0	0	0
C12orf42	-0.122202	NaN	0	0	1	1
C12orf43	-0.61146	0.058834	0	0	0	0
C12orf45	-0.922489	0.00415522	0	0	0	0
C12orf49	0.142486	0.75691	0	0	0	0
C12orf50	-0.349752	0.711319	0	0	0	0
C12orf54	-0.29142	NaN	0	0	0	0
C12orf56	0.343498	NaN	0	0	0	0
C12orf57	0.211524	0.609358	0	0	0	0
C12orf60	0.0714928	0.921732	0	0	0	0
C12orf65	-0.442127	0.226079	0	0	0	0
C12orf66	-0.396626	0.339765	0	0	0	0
C12orf71	1.49295	NaN	0	0	0	0
C12orf73	-0.455278	0.319062	0	0	0	0
C12orf75	0.136296	0.810964	0	0	0	0
C12orf76	0.452111	0.361178	0	0	0	0
C14orf119	0.280325	0.437951	0	0	0	0
C14orf132	0.737929	0.0194585	1	0	1	1
C14orf177	-0.114514	NaN	0	0	0	0
C14orf178	0.283744	NaN	0	0	0	0
C14orf180	0.901379	NaN	0	0	0	0
C14orf28	0.411003	0.300213	0	1	1	1
C14orf39	-0.386065	0.369189	0	0	0	0
C14orf93	-0.16311	0.78169	0	1	0	1
C15orf39	0.30651	0.639724	0	0	0	0
C15orf40	-0.111639	0.830838	0	0	0	0
C15orf41	0.274161	0.509922	0	0	0	0
C15orf48	0.385481	NaN	1	0	1	1
C15orf61	-0.308653	0.614497	0	0	0	0
C15orf62	1.02481	NaN	0	0	0	0
C15orf65	1.22675	0.0109522	0	0	0	0
C16orf45	2.4765	4.83258e-17	0	0	0	0
C16orf46	0.125667	0.862543	0	0	0	0
C16orf54	0.663314	NaN	0	0	0	0
C16orf58	0.185689	0.651227	0	0	0	0
C16orf70	-0.365229	0.343897	0	0	0	0
C16orf71	0.386177	NaN	0	0	0	0
C16orf72	-0.193102	0.637299	0	0	0	0
C16orf74	-0.0217548	0.986048	2	1	5	5
C16orf78	0.241951	NaN	0	0	0	0
C16orf82	0.515771	NaN	0	0	0	0
C16orf86	-0.121092	NaN	0	0	0	0
C16orf87	-0.901158	0.0053819	0	0	0	0
C16orf89	0.0576899	NaN	0	0	0	0
C16orf91	-0.123238	0.8297	0	0	0	0
C16orf92	0.895853	NaN	0	0	0	0
C16orf95	0.0966119	NaN	0	0	0	0
C16orf96	1.15653	NaN	0	0	0	0
C17orf100	0.703115	0.337558	0	0	0	0
C17orf107	0.936374	0.0979091	0	0	0	0
C17orf47	0.548928	0.554124	0	0	0	0
C17orf50	0.556432	NaN	0	0	0	0
C17orf51	-0.129191	0.7916	0	0	0	0
C17orf53	-0.942151	0.0557522	0	0	1	1
C17orf58	-0.665351	0.062271	0	0	0	0
C17orf64	0.266822	NaN	0	0	0	0
C17orf67	-0.203275	0.750359	0	0	0	0
C17orf75	-0.704698	0.0461935	0	0	0	0
C17orf78	0.401811	NaN	0	0	0	0
C17orf80	-0.495359	0.100078	0	0	0	0
C17orf97	-0.435445	0.294989	0	0	0	0
C17orf98	-0.0745213	NaN	0	0	0	0
C17orf99	0.199929	NaN	0	0	0	0
C18orf21	-0.332785	0.317164	0	0	0	0
C18orf25	-0.983112	0.000485124	0	0	0	0
C18orf32	0.166195	0.863571	0	0	1	1
C18orf54	-0.468081	0.170963	0	0	0	0
C18orf63	0.303064	0.745861	0	0	0	0
C19orf12	0.291992	0.42323	0	0	0	0
C19orf18	0.995783	0.159111	0	0	0	0
C19orf24	-0.22168	0.75592	0	0	0	0
C19orf25	0.138084	0.811181	0	0	0	0
C19orf38	0.340448	NaN	0	0	0	0
C19orf44	-0.357025	0.432329	0	0	0	0
C19orf47	-0.479592	0.283378	0	0	0	0
C19orf48	-1.03493	0.00241281	1	1	1	1
C19orf53	-0.249844	0.508511	0	0	1	1
C19orf54	0.0545616	0.959093	0	0	0	0
C19orf57	0.247628	0.78932	0	0	0	0
C19orf66	0.876004	0.00667031	0	0	0	0
C19orf67	0.0143445	NaN	0	0	0	0
C19orf70	0.452708	0.282177	0	0	0	0
C19orf71	0.0523248	NaN	0	0	0	0
C19orf73	-0.415029	0.617442	0	0	0	0
C19orf81	0.0727224	NaN	0	0	0	0
C19orf84	0.207397	NaN	0	0	0	0
C1D	-0.230103	0.563023	0	1	0	1
C1GALT1	0.135054	0.756518	14	9	9	18
C1GALT1C1	0.370619	0.371936	2	6	4	8
C1GALT1C1L	0.303998	0.717131	0	0	0	0
C1orf100	-0.390594	NaN	0	0	0	0
C1orf105	-0.0629701	NaN	0	0	0	0
C1orf109	-0.656454	0.0344708	1	0	0	1
C1orf112	-1.33308	6.80037e-06	0	0	0	0
C1orf115	0.292623	0.65926	1	0	0	1
C1orf116	0.0776036	0.936677	1	0	0	1
C1orf122	1.03098	0.00241281	0	0	0	0
C1orf123	-0.0210133	0.970185	0	0	0	0
C1orf127	0.402308	NaN	0	0	0	0
C1orf131	-0.660615	0.04935	0	0	0	0
C1orf141	-0.440535	NaN	0	0	0	0
C1orf146	-0.185153	NaN	0	0	0	0
C1orf158	0.695695	NaN	0	0	0	0
C1orf159	-0.265979	0.696943	0	0	0	0
C1orf162	-0.0704569	NaN	0	0	0	0
C1orf167	1.01832	NaN	0	0	0	0
C1orf174	-0.178111	0.720407	0	0	0	0
C1orf185	0.176283	NaN	0	0	0	0
C1orf189	-0.391115	NaN	0	0	0	0
C1orf194	-0.102153	NaN	0	0	0	0
C1orf198	0.256404	0.500418	0	0	0	0
C1orf21	-0.505985	0.0593664	0	0	0	0
C1orf210	-0.500234	NaN	0	0	0	0
C1orf216	0.123038	0.827248	0	0	0	0
C1orf226	-0.893322	0.0311412	0	0	0	0
C1orf35	-0.373258	0.340649	0	0	0	0
C1orf43	-0.55577	0.122958	0	0	0	0
C1orf50	0.261692	0.595489	0	0	0	0
C1orf52	-0.134122	0.755466	0	0	0	0
C1orf53	1.42666	0.0546684	0	0	0	0
C1orf54	-0.0523692	0.949863	0	0	0	0
C1orf56	0.211749	0.773548	0	0	0	0
C1orf61	-0.372958	NaN	1	1	2	2
C1orf68	-0.61104	NaN	0	0	0	0
C1orf74	-0.386925	0.273362	0	0	0	0
C1orf87	0.213601	NaN	0	0	0	0
C1orf94	0.157804	NaN	0	0	0	0
C1QA	0.510439	NaN	5	3	1	9
C1QB	0.218343	NaN	0	3	0	3
C1QBP	-0.744104	0.00818404	23	25	11	48
C1QC	0.842396	NaN	0	2	0	2
C1QL1	-1.38679	0.01819	0	1	1	2
C1QL2	-1.59479	NaN	0	0	0	0
C1QL3	-0.0964347	NaN	0	0	0	0
C1QL4	-0.136617	0.901096	0	1	0	1
C1QTNF1	2.11254	0.00477636	1	4	3	5
C1QTNF2	-0.00684744	0.995311	0	0	0	0
C1QTNF3	0.672546	0.258357	1	3	0	4
C1QTNF4	0.906827	NaN	0	0	0	0
C1QTNF6	0.734112	0.303482	1	9	7	11
C1QTNF7	0.248469	0.732234	0	0	0	0
C1QTNF8	1.24515	NaN	0	1	2	3
C1QTNF9	-0.0426829	NaN	0	0	0	0
C1QTNF9B	0.3509	NaN	1	2	0	3
C1R	1.9421	2.54703e-09	15	15	16	29
C1RL	1.34497	0.0195531	0	1	0	1
C1S	2.31546	9.09312e-09	14	18	15	32
C2	0.721501	NaN	382	488	245	974
C20orf141	0.00875869	NaN	0	0	0	0
C20orf144	0.137933	NaN	0	0	0	0
C20orf173	0.099472	NaN	0	0	0	0
C20orf194	0.547569	0.0555009	0	0	0	0
C20orf202	0.125475	NaN	0	0	0	0
C20orf203	0.819382	0.301476	0	0	0	0
C20orf27	-0.0551963	0.932501	0	0	0	0
C20orf85	-0.962897	NaN	0	1	0	1
C20orf96	-0.203001	0.726332	0	0	0	0
C21orf58	-1.19974	0.00329906	0	0	0	0
C21orf62	0.355879	0.694193	0	0	0	0
C21orf91	-0.226708	0.539411	1	1	1	1
C22orf15	0.356676	NaN	0	0	0	0
C22orf23	0.36948	NaN	0	0	0	0
C22orf31	0.360619	NaN	0	0	0	0
C22orf39	-0.296552	0.454443	0	0	0	0
C22orf42	0.906827	NaN	0	0	1	1
C22orf46	-0.397717	0.19119	0	0	0	0
C2CD2	0.61822	0.115142	0	0	0	0
C2CD2L	-0.273736	0.608473	0	0	0	0
C2CD3	-0.253755	0.491547	0	1	0	1
AQP1	5.08986	6.60048e-27	69	125	52	180
C2CD4B	1.86417	0.00197516	0	1	0	1
C2CD4C	-0.71947	NaN	0	0	0	0
C2CD4D	0.294867	NaN	0	0	0	0
C2CD5	-0.11429	0.793482	0	0	0	0
C2orf15	-0.113037	0.914424	0	0	0	0
C2orf16	0.576468	0.427716	0	0	0	0
C2orf40	-0.857385	NaN	2	5	2	5
C2orf42	0.238301	0.595107	0	0	0	0
C2orf49	-0.242068	0.48068	0	0	0	0
C2orf50	0.400349	NaN	0	0	0	0
C2orf66	0.286301	0.743883	0	1	0	1
C2orf68	-0.2799	0.43942	2	1	0	2
C2orf69	-0.52404	0.115117	0	0	0	0
C2orf70	0.718326	NaN	0	0	0	0
C2orf72	0.403659	NaN	0	0	0	0
C2orf73	0.200141	0.84604	0	0	0	0
C2orf74	0.238864	0.58939	0	0	0	0
C2orf76	0.0191208	0.977355	0	0	0	0
C2orf78	0.25644	0.77382	0	0	0	0
C2orf80	0.422719	NaN	0	1	0	1
C2orf81	0.511197	NaN	0	0	0	0
C2orf83	0.227041	NaN	0	0	0	0
C2orf88	0.163758	0.847809	0	0	0	0
C2orf91	0.238491	0.77594	0	0	0	0
C3	1.0014	NaN	351	852	382	1387
C3AR1	-1.1441	0.0171528	0	10	2	11
C3orf14	-0.438055	0.321235	0	0	0	0
C3orf18	-0.138928	0.8681	0	0	0	0
C3orf20	0.31833	NaN	0	0	0	0
C3orf22	0.279614	NaN	0	0	0	0
C3orf30	0.538453	NaN	0	0	0	0
C3orf33	-0.927948	0.0161006	0	0	0	0
C3orf35	0.0776437	0.93381	0	0	0	0
C3orf38	-0.255356	0.484942	0	0	0	0
C3orf49	-0.311653	NaN	0	0	0	0
C3orf52	1.91889	6.02502e-07	0	0	0	0
C3orf56	0.278048	NaN	0	0	0	0
C3orf58	-0.296058	0.343078	0	0	0	0
C3orf62	-0.072979	0.940205	0	0	0	0
C3orf67	0.586467	0.295376	0	0	0	0
C3orf70	0.468301	0.522379	0	0	0	0
NEDD9	3.24154	2.0613e-31	97	101	92	155
C4BPA	0.92479	0.239085	0	1	6	6
C4BPB	-0.261878	NaN	0	0	0	0
C4orf17	0.251673	NaN	0	0	0	0
C4orf19	0.478413	0.58939	0	0	0	0
C4orf3	0.341489	0.372947	0	0	0	0
C4orf33	-0.267632	0.572798	0	0	0	0
C4orf36	-0.162995	NaN	0	0	0	0
C4orf45	1.22875	NaN	0	0	0	0
C4orf46	-1.1817	3.19466e-05	0	0	0	0
C4orf47	0.803471	0.24146	0	0	0	0
C4orf48	0.588151	0.300662	0	0	0	0
C4orf51	-0.145422	NaN	0	0	0	0
C5	0.175208	0.761452	104	330	87	493
C5AR1	1.68932	NaN	10	40	11	53
C5AR2	1.14299	NaN	0	9	0	9
C5orf15	0.158455	0.678142	0	0	0	0
C5orf22	-0.346912	0.323676	0	0	0	0
C5orf24	0.318363	0.335469	0	0	0	0
C5orf30	-1.02896	0.0013694	1	2	2	3
C5orf34	-0.924904	0.00294068	0	1	0	1
C5orf38	1.34952	NaN	0	0	0	0
C5orf46	1.85541	NaN	0	0	0	0
C5orf47	0.737079	NaN	0	0	0	0
C5orf49	0.252418	NaN	0	0	0	0
C5orf51	-0.133645	0.7454	0	0	0	0
C5orf52	0.492359	NaN	0	0	0	0
C5orf56	0.82931	NaN	0	0	0	0
C5orf58	0.777003	0.371936	0	0	0	0
C5orf60	0.596635	NaN	0	0	0	0
C5orf63	-0.0820317	0.919882	0	0	0	0
C5orf67	0.657871	NaN	0	0	0	0
C6	-2.51386	7.5739e-11	193	500	289	787
C6orf10	-0.251804	0.798749	0	0	0	0
C6orf106	-0.102001	0.821752	3	0	3	3
C6orf118	-0.157626	NaN	0	0	0	0
C6orf120	0.11053	0.780274	0	0	0	0
C6orf132	0.482015	0.540728	0	0	0	0
C6orf136	-0.667576	0.267749	1	1	1	1
C6orf141	1.98	9.06913e-06	0	0	0	0
C6orf15	0.405955	NaN	0	0	0	0
C6orf163	-0.504716	0.481972	0	0	0	0
C6orf201	-0.195515	0.827523	0	0	0	0
C6orf203	-0.207095	0.64056	0	0	0	0
C6orf222	0.290997	0.749055	0	0	0	0
C6orf223	-0.194042	0.83706	0	0	0	0
C6orf226	0.303444	NaN	0	0	0	0
C6orf47	-0.0689099	0.896037	0	0	0	0
C6orf48	0.0162223	0.973581	0	0	0	0
C6orf52	0.173423	NaN	0	0	0	0
C6orf58	-1.62779	0.000297812	0	0	0	0
C6orf62	-0.13949	0.715521	0	0	0	0
C6orf89	0.433637	0.167418	0	0	0	0
C7	-2.89102	1.17347e-13	86	116	57	227
C7orf25	-0.00103932	0.998901	0	0	0	0
C7orf26	-0.214476	0.705309	0	0	0	0
C7orf31	-0.203591	0.798749	0	0	0	0
C7orf33	-1.55263	NaN	0	0	0	0
C7orf43	-0.0648759	0.92553	0	0	0	0
C7orf50	-0.358875	0.361178	0	0	0	0
C7orf57	1.81916	NaN	0	0	0	0
C7orf61	0.239071	NaN	0	0	0	0
C7orf77	-1.21067	NaN	0	0	0	0
C8A	0.381442	NaN	0	0	0	0
C8B	0.647505	0.438375	0	0	0	0
C8orf33	-0.483724	0.135307	3	0	2	3
C8orf34	0.178815	0.834367	0	0	0	0
C8orf37	0.261574	0.688834	0	0	0	0
C8orf44	0.0225548	0.981067	0	0	0	0
C8orf48	0.745058	0.0221842	0	0	0	0
C8orf58	0.668922	0.0831233	0	0	0	0
C8orf59	0.136124	0.788463	0	0	0	0
C8orf74	-0.726098	NaN	0	0	0	0
C8orf76	-0.398092	0.456484	1	1	1	1
C8orf82	-0.219686	0.69176	0	0	0	0
C8orf86	-0.00143189	NaN	0	0	0	0
C8orf88	-0.664314	0.0331127	0	0	0	0
C8orf89	-0.790268	NaN	0	0	0	0
C9	-0.0356437	0.975617	32	48	25	89
C9orf116	-0.0881789	0.921026	0	0	0	0
C9orf129	0.481502	NaN	0	0	0	0
C9orf131	0.313974	NaN	0	0	0	0
C9orf135	-2.41566	0.000725016	0	0	0	0
C9orf152	-0.0737581	NaN	0	0	0	0
C9orf153	0.41839	0.630851	0	0	0	0
C9orf16	0.39109	0.435968	0	0	0	0
C9orf24	-0.011507	NaN	0	0	0	0
C9orf3	0.936285	0.00345929	1	1	0	2
C9orf40	-0.992452	0.00943046	0	1	0	1
C9orf43	0.0780837	0.927139	0	0	0	0
C9orf50	0.244127	NaN	0	0	0	0
C9orf57	0.223532	NaN	0	0	0	0
C9orf64	-0.0560743	NaN	0	0	0	0
C9orf66	1.05902	NaN	0	0	0	0
C9orf72	-0.26018	0.548138	2	4	3	7
C9orf78	-0.284409	0.470041	0	0	0	0
C9orf84	-0.434156	0.579225	0	0	0	0
C9orf85	-0.0909257	0.859278	0	0	0	0
C9orf92	-0.286131	NaN	0	0	0	0
CA1	0.568463	NaN	16	169	32	213
CA10	0.70601	0.33529	2	5	2	9
CA11	-0.442881	0.390666	4	4	2	9
CHI3L1	3.54227	2.18199e-12	78	70	51	154
CA13	0.146942	0.838997	2	1	1	2
CA14	-0.457904	0.50677	0	1	0	1
CA2	0.496343	NaN	361	1344	431	1856
CA3	0.00235578	NaN	5	96	17	113
CA5A	0.189018	NaN	0	0	0	0
CA5B	0.217024	0.610359	0	0	0	0
CA6	0.366342	NaN	1	1	0	2
CA7	-0.72487	NaN	1	0	0	1
CA8	-0.421183	0.463138	1	4	7	9
CA9	0.21468	NaN	244	90	136	346
CAAP1	-0.550671	0.0880271	0	0	0	0
CAB39	-0.539806	0.118502	4	9	7	13
CAB39L	0.0278967	0.962454	0	2	1	3
[truncated: 15,885 more rows]

## Sheet: UP >2.5 P<0.01
GeneName	log2FoldChange	padj	total_metastasis	total_migration	total_invasion	total_met_mig_inv	log pubmed
CD44	3.08258	8.25086e-08	3101	2252	1901	5230	3.7185
CXCL12	3.8683	1.91431e-32	1195	2899	702	3770	3.57634
MMP2	2.58282	3.92967e-26	1630	2160	2447	3470	3.54033
HGF	2.81647	1.54431e-15	1129	1485	1147	2621	3.41847
COL1A2	4.56643	4.47974e-50	521	1131	522	1790	3.25285
VEGFC	2.51236	0.00241612	1053	306	409	1269	3.10346
KDR	4.07744	1.1916e-34	345	598	194	923	2.9652
PI3	3.87773	1.80758e-09	208	548	251	788	2.89653
THBS1	4.83456	3.1535e-60	285	411	192	717	2.85552
LIF	3.87641	3.09797e-07	65	541	103	654	2.81558
APOE	3.0673	2.39596e-30	42	569	71	654	2.81558
LOX	5.80301	3.1074e-59	336	293	203	616	2.78958
SPP1	4.10077	6.26927e-08	288	302	161	595	2.77452
ADM	4.28548	1.16816e-41	362	157	182	585	2.76716
NGF	2.72567	7.94675e-06	101	336	134	495	2.69461
L1CAM	3.14047	3.03106e-21	154	336	113	486	2.68664
FST	2.92966	0.000161761	24	363	57	429	2.63246
AXL	3.45288	3.34406e-18	219	252	200	427	2.63043
CDH2	2.56224	1.08721e-29	231	245	226	418	2.62118
GEM	3.81149	4.0307e-26	293	95	102	417	2.62014
MMP13	3.71884	8.49662e-22	190	219	233	417	2.62014
TGFB2	4.95614	3.67268e-69	122	274	140	415	2.61805
CDK6	2.86401	1.28568e-34	171	232	190	385	2.58546
SNAI2	2.50421	1.43726e-16	242	208	200	377	2.57634
CYR61	3.53642	8.22199e-33	122	242	109	340	2.53148
DKK1	4.08447	1.25717e-10	138	146	111	275	2.43933
COL1A1	2.53481	9.67424e-17	93	156	69	262	2.4183
IGFBP3	4.46448	9.91567e-10	129	118	82	256	2.40824
PDGFRA	4.08597	1.02923e-34	163	60	69	249	2.3962
POSTN	4.87397	1.46758e-18	116	130	108	248	2.39445
SERPINE1	2.93279	3.64207e-05	98	129	111	217	2.33646
NDRG1	2.76084	6.03253e-06	143	60	93	196	2.29226
SPHK1	2.98102	4.91832e-09	82	125	76	195	2.29003
AQP1	5.08986	6.60048e-27	69	125	52	180	2.25527
NEDD9	3.24154	2.0613e-31	97	101	92	155	2.19033
CHI3L1	3.54227	2.18199e-12	78	70	51	154	2.18752
CPM	2.66779	1.52066e-12	82	56	21	150	2.17609
ADRB2	3.65718	4.02854e-11	57	97	41	149	2.17319
PTN	4.46898	4.10996e-37	66	72	47	147	2.16732
PTHLH	2.99523	9.5925e-05	118	13	25	143	2.15534
LOXL2	3.70729	6.57487e-31	93	54	76	138	2.13988
NDP	2.95001	6.23002e-08	116	17	26	136	2.13354
NRP2	2.90155	4.85454e-05	62	93	22	135	2.13033
FOXC1	2.57285	1.11281e-12	62	80	55	126	2.10037
AQP3	2.52756	2.24447e-05	37	84	38	118	2.07188
ITGB3	3.43107	2.12994e-07	64	61	53	113	2.05308
KLF5	3.07806	1.29806e-16	35	73	44	102	2.0086
LPL	2.77408	1.14505e-24	27	56	25	98	1.99123
CXCL14	2.64919	4.13375e-06	35	58	34	94	1.97313
CLDN4	2.6974	0.000934038	61	25	58	93	1.96848
HEY1	3.62129	1.12499e-16	33	58	38	90	1.95424
SPRY2	3.59911	9.25318e-38	27	63	40	90	1.95424
PLAU	3.13943	5.2324e-32	42	37	52	90	1.95424
CTHRC1	4.30179	1.73637e-11	59	60	55	88	1.94448
MMP10	3.08789	1.38234e-05	41	43	45	81	1.90849
MVP	2.98002	2.86366e-16	50	22	23	81	1.90849
BOC	2.72353	6.93269e-09	15	59	18	81	1.90849
CYP1B1	2.92973	9.03105e-21	26	45	28	78	1.89209
ADAM12	3.47669	7.05134e-17	31	43	42	77	1.88649
PTX3	4.45756	1.22781e-14	27	48	28	74	1.86923
TAGLN	3.03718	1.40019e-16	28	39	31	74	1.86923
DSP	2.90672	1.1988e-05	26	36	26	70	1.8451
COL3A1	3.19979	2.92284e-43	22	47	23	69	1.83885
ITGA3	2.71769	4.90878e-05	38	38	37	69	1.83885
KCNN4	2.83004	0.000219837	9	59	15	68	1.83251
NT5E	3.3968	2.84805e-26	37	40	25	66	1.81954
TGFBI	4.53921	4.98478e-76	34	41	21	65	1.81291
IRAK2	2.58026	0.000543564	18	39	21	62	1.79239
IGFBP5	5.26263	2.45406e-54	26	40	25	60	1.77815
DLK1	4.07222	2.79442e-11	29	27	22	60	1.77815
EFEMP1	2.95167	1.66754e-16	32	18	37	58	1.76343
GREM1	2.5198	0.00188872	17	35	23	58	1.76343
S100A2	2.56086	3.82999e-08	42	15	14	55	1.74036
CDH13	3.73035	4.23798e-08	28	20	16	54	1.73239
PLAT	3.02443	4.63418e-07	24	27	14	54	1.73239
COL11A1	5.79624	9.2279e-62	36	16	19	52	1.716
ESM1	2.7847	0.000915292	25	26	23	50	1.69897
TM4SF1	2.53744	0.00132052	35	36	28	49	1.6902
HTRA1	4.4998	9.24605e-12	16	28	21	48	1.68124
PRRX1	2.83856	4.26417e-16	30	24	22	47	1.6721
CMKLR1	2.50017	1.33382e-17	5	43	7	47	1.6721
STC1	3.42937	2.93503e-21	26	28	21	46	1.66276
SPARCL1	3.35733	4.24649e-33	19	30	15	46	1.66276
FBN1	3.24277	3.98335e-43	11	34	13	46	1.66276
CFI	2.81152	3.70884e-13	12	27	8	46	1.66276
TGFB1I1	2.73857	4.89313e-11	15	36	17	45	1.65321
WNT5B	3.30125	1.02487e-13	22	26	17	44	1.64345
LAMA4	4.21126	6.85618e-40	17	30	16	43	1.63347
GPR183	2.51624	2.74078e-05	1	41	0	43	1.63347
ADORA1	3.10845	5.48097e-09	12	30	8	42	1.62325
ITGA4	2.89529	6.82112e-36	17	27	7	42	1.62325
EDN1	4.76443	4.51449e-29	7	32	10	41	1.61278
INHBA	2.59712	0.00208	22	17	17	41	1.61278
SPRY1	4.54726	2.08619e-39	4	31	15	40	1.60206
TPM1	3.15404	1.84787e-25	18	26	14	40	1.60206
NNMT	3.66592	5.94355e-08	25	17	16	39	1.59106
NR4A2	2.60535	3.88961e-08	9	29	13	39	1.59106
SULF2	4.19157	9.72882e-36	18	18	19	38	1.57978
IGFBP7	6.62138	1.1193e-71	21	16	17	37	1.5682
SPOCK1	4.06718	6.97032e-48	16	24	26	36	1.5563
CRYAB	3.98284	4.22782e-09	25	12	13	36	1.5563
KLF9	2.68627	2.00084e-12	14	21	20	36	1.5563
ITGB8	3.38599	1.02545e-30	13	20	12	34	1.53148
TBX2	3.01402	1.75702e-05	22	10	20	34	1.53148
EPAS1	4.70671	4.2396e-42	22	9	13	33	1.51851
UNC5C	3.20592	2.11355e-18	3	25	6	33	1.51851
COL6A1	2.63306	3.98287e-12	16	19	12	33	1.51851
NUPR1	4.5905	4.60033e-39	17	16	13	32	1.50515
GPX3	3.89683	2.45102e-14	23	13	13	32	1.50515
PMP22	3.47636	5.68217e-19	11	19	11	32	1.50515
ADAMTS9	3.95565	3.89825e-25	16	20	15	31	1.49136
TNFSF15	3.61713	6.0102e-07	12	17	13	31	1.49136
MME	3.45864	6.65306e-34	19	9	8	29	1.4624
MYOF	3.1808	9.24448e-20	19	15	18	28	1.44716
MYLK	2.79384	1.79038e-06	15	16	15	28	1.44716
EMP1	2.70882	5.10079e-16	18	19	17	28	1.44716
ADAM19	2.54023	1.06295e-16	7	21	17	27	1.43136
UBD	3.09593	4.50491e-05	13	10	17	26	1.41497
COL6A3	5.71982	7.34275e-109	12	9	9	25	1.39794
CA12	3.83621	4.36415e-23	20	3	10	25	1.39794
ADGRG1	3.22561	5.10375e-10	13	16	6	25	1.39794
RARB	3.71164	7.37786e-21	16	5	5	22	1.34242
GPRC5A	3.00118	8.98847e-05	11	12	5	22	1.34242
TNFSF4	2.86268	1.86957e-13	6	15	1	21	1.32222
IL1R1	2.62643	1.7568e-19	6	16	6	21	1.32222
A2M	4.83027	7.06634e-77	7	11	9	19	1.27875
F2RL1	3.39171	1.12293e-05	5	17	7	19	1.27875
CPZ	3.27331	1.6854e-07	4	16	3	19	1.27875
S100A16	3.18561	3.17569e-05	9	7	9	19	1.27875
COL12A1	3.5034	3.01352e-40	8	10	7	18	1.25527
NID1	3.20738	7.34785e-15	11	11	11	18	1.25527
TNS3	2.56765	6.85093e-10	7	17	2	18	1.25527
ITGA11	5.17449	1.00526e-42	9	11	7	17	1.23045
PHLDA1	3.63803	4.37496e-39	7	10	6	17	1.23045
NEFL	2.62926	8.30311e-05	8	4	10	17	1.23045
NDRG4	3.15377	7.40773e-09	5	7	11	16	1.20412
GPR68	2.74951	0.00018786	10	12	2	16	1.20412
P4HA2	3.17799	1.17157e-21	10	4	7	15	1.17609
S100A13	2.56946	9.26374e-22	9	5	5	15	1.17609
FABP3	2.77686	3.25009e-09	3	9	3	14	1.14613
ANTXR2	2.52468	1.4874e-15	4	10	5	14	1.14613
RERG	3.97527	1.09878e-18	6	6	6	13	1.11394
COL8A1	3.32156	4.89395e-06	5	10	4	13	1.11394
TNIK	3.03839	1.41203e-24	6	9	6	13	1.11394
LEFTY1	2.82959	1.37732e-05	2	11	0	13	1.11394
EHD2	2.75494	2.71405e-16	10	9	6	13	1.11394
COL6A2	2.61922	2.61517e-12	6	8	3	13	1.11394
ANKRD1	4.6292	5.57214e-13	4	11	2	12	1.07918
CYGB	2.70477	1.21588e-06	4	7	5	12	1.07918
CNN1	2.67879	3.04543e-06	3	9	4	12	1.07918
RASGRF2	2.62472	4.69126e-18	5	8	5	12	1.07918
CPA4	3.50132	1.00049e-06	9	3	4	11	1.04139
CAMK2N1	2.86653	2.32443e-10	6	6	6	11	1.04139
CHGB	2.80044	3.40653e-09	11	0	0	11	1.04139
ERRFI1	2.73914	1.162e-21	2	10	1	11	1.04139
NPAS2	2.73046	8.38048e-16	5	6	3	11	1.04139
PLK2	3.49892	1.32002e-44	2	4	6	10	1
GAS7	3.88064	8.21812e-31	2	8	1	9	0.954243
LTBP1	3.16745	1.34037e-15	4	4	3	9	0.954243
TMOD1	2.70607	8.93019e-12	1	8	2	9	0.954243
FILIP1L	2.53407	1.68536e-20	6	7	6	9	0.954243
FGL2	4.39356	3.29259e-42	4	3	4	8	0.90309
PCSK1	3.7636	1.62861e-29	6	2	1	8	0.90309
RARRES3	3.27652	1.63807e-07	6	2	2	8	0.90309
ARHGAP22	3.20355	1.08642e-09	5	3	2	8	0.90309
FBLN2	3.01807	3.889e-11	4	4	4	8	0.90309
PDLIM1	3.00955	5.56893e-12	3	5	5	8	0.90309
G0S2	2.87413	4.02533e-06	3	5	4	8	0.90309
LMO7	2.85234	9.94272e-22	3	5	2	8	0.90309
BACH2	2.72369	6.92868e-17	3	5	3	8	0.90309
LRRC32	2.70579	6.03449e-08	4	2	2	8	0.90309
ADAMTS2	2.68845	1.02342e-10	4	3	4	8	0.90309
AHNAK2	2.68727	3.17569e-05	4	5	1	8	0.90309
PLXNC1	2.62602	7.56768e-19	3	5	2	8	0.90309
MATN2	2.53369	1.17003e-12	2	6	2	8	0.90309
TNFSF18	6.02526	1.09274e-56	2	5	0	7	0.845098
ABCA4	3.65406	7.09559e-29	1	6	2	7	0.845098
MEOX1	3.45354	2.98808e-12	2	5	1	7	0.845098
ENC1	3.30585	1.93283e-25	4	4	5	7	0.845098
PTPRO	2.79446	9.94272e-22	2	3	3	7	0.845098
BDKRB2	2.55627	9.83329e-09	4	5	3	7	0.845098
TRIM63	3.53892	4.50231e-15	2	4	1	6	0.778151
LRRC15	2.88057	1.22885e-11	5	1	1	6	0.778151
CCDC80	2.8054	2.58472e-34	4	3	2	6	0.778151
PDGFRL	2.75408	3.52743e-14	4	2	2	6	0.778151
CDC42EP1	2.73749	9.15411e-06	1	4	3	6	0.778151
ADAMTS16	2.66274	6.38941e-16	0	3	4	6	0.778151
RAI14	2.65158	1.99433e-15	2	6	5	6	0.778151
ROM1	2.55713	0.000224933	0	0	6	6	0.778151
NBL1	2.55051	3.49244e-05	1	3	3	6	0.778151
LMCD1	2.51165	3.89771e-16	3	4	2	6	0.778151
SCRG1	3.74551	5.32626e-11	0	4	1	5	0.69897
ARHGAP29	3.73422	3.62224e-51	1	5	0	5	0.69897
LIPG	3.51626	1.37693e-12	4	1	0	5	0.69897
MICAL2	3.40164	3.41603e-07	4	3	2	5	0.69897
S100A3	3.2769	3.59883e-13	3	3	3	5	0.69897
CPQ	2.87615	9.06908e-08	3	0	3	5	0.69897
MEGF10	2.8512	1.39098e-17	2	4	1	5	0.69897
CRISPLD2	2.58042	8.46175e-13	0	4	1	5	0.69897
TSPAN2	2.55483	3.93272e-09	4	2	3	5	0.69897
WIPI1	4.2819	1.38593e-33	2	3	2	4	0.60206
SPOCD1	3.82083	2.18273e-17	2	3	2	4	0.60206
PRICKLE2	3.35678	3.59527e-21	2	1	2	4	0.60206
EVA1A	3.31466	6.94526e-26	1	4	1	4	0.60206
GFPT2	3.18063	6.11652e-07	1	3	4	4	0.60206
KIF5C	3.16056	5.19463e-30	1	4	1	4	0.60206
POPDC2	3.09968	7.06786e-11	2	4	3	4	0.60206
ABI3BP	2.86891	7.69149e-13	2	2	2	4	0.60206
PPIC	2.81425	1.309e-13	3	0	1	4	0.60206
MANBA	2.50072	5.54253e-15	3	0	1	4	0.60206
PTPRE	3.61222	5.86995e-20	0	2	1	3	0.477121
BBOX1	3.5793	3.68959e-19	1	2	1	3	0.477121
BAALC	3.22058	9.48724e-15	1	1	2	3	0.477121
CHRNA9	3.21515	2.82779e-06	2	0	1	3	0.477121
SYTL2	2.96863	9.67424e-17	2	3	2	3	0.477121
PRKCH	2.89206	2.4081e-14	0	3	1	3	0.477121
RASL11B	2.84844	4.43377e-11	0	3	1	3	0.477121
CHODL	2.67443	0.000456548	2	2	2	3	0.477121
SAT1	2.62692	8.72861e-14	0	3	1	3	0.477121
ADTRP	2.54498	4.35547e-07	0	3	0	3	0.477121
PAMR1	5.21033	3.67268e-69	1	1	1	2	0.30103
ISLR	4.01002	4.57797e-22	0	0	2	2	0.30103
RTN1	3.81605	4.59068e-31	1	2	0	2	0.30103
MXRA8	3.76558	1.66041e-08	1	0	1	2	0.30103
PRSS23	3.68975	1.74387e-28	0	2	0	2	0.30103
SLC44A5	3.53663	3.53623e-27	0	1	2	2	0.30103
CHST2	3.22376	1.47834e-20	1	1	0	2	0.30103
ADGRG6	2.68499	2.10341e-11	0	2	0	2	0.30103
PPEF1	2.64722	8.30057e-13	1	0	1	2	0.30103
SORCS1	2.58298	6.31322e-14	1	1	1	2	0.30103
YPEL3	2.58019	2.90976e-11	1	2	2	2	0.30103
SLC5A3	2.56871	1.71766e-27	0	0	2	2	0.30103
OSBPL10	2.52372	5.30995e-13	1	2	1	2	0.30103
MAMDC2	2.51863	8.05364e-09	1	2	1	2	0.30103
FIBIN	4.78484	3.38244e-51	0	1	0	1	0
DAPL1	4.24482	5.53842e-12	1	0	1	1	0
LYPD6B	4.11559	2.09635e-20	1	0	1	1	0
ACTBL2	3.98026	4.41227e-19	0	1	0	1	0
MPP4	3.82776	2.0023e-22	0	1	1	1	0
MGLL	3.65853	2.73638e-08	0	1	0	1	0
FAM114A1	3.14862	1.53878e-29	1	0	0	1	0
PDZRN3	3.09174	3.67756e-15	0	1	0	1	0
C11orf96	2.95488	3.08944e-05	0	0	1	1	0
GALNT16	2.90812	8.5994e-13	1	0	0	1	0
GDPD3	2.89642	3.14262e-05	0	1	0	1	0
CORO2B	2.77174	2.81826e-12	0	1	0	1	0
TCP11L2	2.76911	2.4081e-14	0	1	0	1	0
PLEKHB1	2.68005	1.02257e-05	0	0	1	1	0
TRAM2	2.60293	6.44431e-22	1	1	1	1	0
ARHGAP44	2.51635	6.11608e-08	0	1	1	1	0
C2CD4A	4.917	3.4356e-31	0	0	0	0	#NUM!
LURAP1L	4.54497	3.83393e-29	0	0	0	0	#NUM!
LRRC17	4.2326	3.201e-14	0	0	0	0	#NUM!
ARSJ	4.01612	6.13775e-60	0	0	0	0	#NUM!
EHD3	3.8537	9.29719e-43	0	0	0	0	#NUM!
PRR16	3.64301	1.63586e-12	0	0	0	0	#NUM!
C3orf80	3.37986	1.77892e-15	0	0	0	0	#NUM!
TMEM200A	3.31093	4.13766e-21	0	0	0	0	#NUM!
RFPL4B	3.0288	9.6416e-12	0	0	0	0	#NUM!
GPRIN3	2.93782	2.82994e-13	0	0	0	0	#NUM!
THSD4	2.91925	1.41203e-24	0	0	0	0	#NUM!
AK5	2.7978	9.01084e-12	0	0	0	0	#NUM!
MRAP2	2.78213	3.04005e-13	0	0	0	0	#NUM!
SLC43A2	2.75024	4.50744e-06	0	0	0	0	#NUM!
RASL12	2.7499	3.39647e-09	0	0	0	0	#NUM!
SORCS2	2.66886	2.53763e-07	0	0	0	0	#NUM!
PLEKHF1	2.6625	0.000118128	0	0	0	0	#NUM!
RFTN1	2.65682	1.88177e-24	0	0	0	0	#NUM!
DENND2A	2.654	4.80295e-15	0	0	0	0	#NUM!
MCTP2	2.63577	7.22183e-12	0	0	0	0	#NUM!
KRT34	2.55935	0.000227909	0	0	0	0	#NUM!
UBE2QL1	2.52587	2.19694e-11	0	0	0	0	#NUM!
YPEL2	2.52306	3.81315e-13	0	0	0	0	#NUM!

## Sheet: DOWN <-2.5 P<0.01
GeneName	log2FoldChange	padj	total_metastasis	total_migration	total_invasion	total_met_mig_inv	log pubmed
CCK	-3.58152	1.01184e-06	1400	2876	2466	3709	3.56926
C6	-2.51386	7.5739e-11	193	500	289	787	2.89597
C7	-2.89102	1.17347e-13	86	116	57	227	2.35603
VAV1	-2.67399	2.47767e-05	26	67	20	91	1.95904
ARX	-3.63028	4.66715e-20	1	65	2	68	1.83251
XG	-2.71241	1.32636e-13	12	25	9	39	1.59106
FEV	-2.899	1.0433e-06	10	27	2	38	1.57978
FEZF1	-4.07923	5.1568e-45	12	28	26	36	1.5563
RAP1GAP	-2.76044	2.72723e-26	10	23	21	35	1.54407
KLF15	-2.67037	6.1453e-17	7	6	6	14	1.14613
POU1F1	-2.7387	9.69529e-18	7	4	3	12	1.07918
CDH8	-2.67793	2.89278e-21	2	9	0	11	1.04139
PRKCB	-2.91052	2.03745e-23	6	5	5	11	1.04139
PADI2	-3.48272	7.36023e-23	2	7	7	10	1
APELA	-4.62233	4.76242e-45	1	7	4	10	1
NPY1R	-3.03821	5.10566e-27	3	6	3	9	0.954243
NR0B1	-2.5216	6.50023e-12	6	5	3	8	0.90309
CPB2	-3.28772	8.03514e-23	4	4	5	7	0.845098
GDF10	-2.79351	1.44957e-09	2	3	3	6	0.778151
STEAP2	-2.8223	1.6859e-34	5	1	3	6	0.778151
GFRA2	-2.87197	1.24807e-24	2	4	2	6	0.778151
KMO	-2.7617	4.80622e-17	3	3	2	5	0.69897
PPP1R1A	-4.40087	2.80179e-39	4	3	1	4	0.60206
CLSTN2	-2.77937	2.35654e-19	2	1	0	3	0.477121
UTS2	-2.53384	1.96978e-11	2	0	1	2	0.30103
ACTN2	-2.56858	2.80595e-16	2	0	0	2	0.30103
QRFPR	-2.68256	1.62635e-11	0	2	1	2	0.30103
GPR174	-2.72234	1.79288e-10	1	1	0	2	0.30103
SYNPR	-3.01529	1.02487e-13	0	2	0	2	0.30103
AMER2	-3.60567	9.33338e-30	0	2	0	2	0.30103
CYP4F22	-3.98238	2.25546e-27	0	0	2	2	0.30103
SCNN1G	-3.98741	1.62861e-29	1	1	0	2	0.30103
DCLRE1A	-2.53585	1.11413e-18	1	0	0	1	0
CACNB2	-2.70695	8.25957e-20	1	0	0	1	0
MAP7D2	-2.8561	8.32169e-12	0	1	0	1	0
BHLHE22	-3.43227	2.12272e-21	0	1	0	1	0
LOXHD1	-3.97536	1.1577e-34	0	0	1	1	0
PHOSPHO1	-2.80896	5.12096e-14	0	0	0	0	#NUM!
PRRT4	-2.88451	7.41729e-09	0	0	0	0	#NUM!
AK7	-2.97814	1.32257e-14	0	0	0	0	#NUM!
ANKRD24	-3.45434	1.57118e-32	0	0	0	0	#NUM!
TMEM229A	-3.65235	7.17265e-27	0	0	0	0	#NUM!
SLC35F3	-3.82283	9.42407e-41	0	0	0	0	#NUM!
CLUL1	-3.87418	3.09162e-27	0	0	0	0	#NUM!
